# Supplementary material for: Clinical and genetic characteristics in lymphoma patients with a second solid malignancy
Source: Front Oncol. 2023 Jul 21;13:1152290. doi: 10.3389/fonc.2023.1152290 (PMC10403261; doi:10.3389/fonc.2023.1152290)
Supplement: Supplementary file 1 [file DataSheet_1.xlsx]

## Sheet: Sheet1
id	case	Type	Gene	Gene.ID	AAChange	Chr.start	Chr.end	Ref	Alt	Hom.Het	ExonicFunc	rsID	AF	CopyNumber
FB210W0051-A3ABAJDXNF1-KB3L	1	SNP	DPYD	DPYD:NM_000110.4:exon13	c.1627A>G(p.I543V)	1:97981395	1:97981395	T	C	het	missense_variant	rs1801159	0.5114	.
FB210W0051-A3ABAJDXNF1-KB3L	1	SNP	MTHFR	MTHFR:NM_005957.5:exon5	c.665C>T(p.A222V)	1:11856378	1:11856378	G	A	het	missense_variant	rs1801133	0.3833	.
FB210W0051-A3ABAJDXNF1-KB3L	1	SNP	XRCC1	XRCC1:NM_006297.2:exon10	c.1196A>G(p.Q399R)	19:44055726	19:44055726	T	C	hom	missense_variant	rs25487	0.9919	.
FB210W0051-A3ABAJDXNF1-KB3L	1	SNP	GSTT1	.	.	.	.	.	.	hom	.	.	.	.
FB210W0051-A3ABAJDXNF1-KB3L	1	SNP	GSTM1	.	.	.	.	.	.	hom	.	.	.	.
FB210W0051-A3ABAJDXNF1-KB3L	1	Germline	RHBDF2	RHBDF2:NM_024599.5:exon4	c.325C>T(p.R109C)	17:74475849	17:74475849	G	A	het	missense_variant	rs369829771	0.5899	.
FB210W0051-A3ABAJDXNF1-KB3L	1	Germline	FANCA	FANCA:NM_000135.4:exon31	c.3031C>T(p.R1011C)	16:89818581	16:89818581	G	A	het	missense_variant	rs142377616	0.5839	.
FB210W0051-A3ABAJDXNF1-KB3L	1	Germline	CDH1	CDH1:NM_004360.5:exon5	c.546A>C(p.K182N)	16:68842610	16:68842610	A	C	het	missense_variant	rs201141645	0.5722	.
FB210W0051-A3ABAJDXNF1-KB3L	1	Germline	PMS2	PMS2:NM_000535.7:exon6	c.598G>A(p.V200I)	7:6038846	7:6038846	C	T	het	missense_variant	rs587778620	0.5627	.
FB210W0051-A3ABAJDXNF1-KB3L	1	Germline	ERCC5	ERCC5:NM_000123.3:exon8	c.1873G>A(p.E625K)	13:103515372	13:103515372	G	A	het	missense_variant	.	0.5592	.
FB210W0051-A3ABAJDXNF1-KB3L	1	Germline	FANCI	FANCI:NM_018193.3:exon27	c.2875C>T(p.R959W)	15:89847143	15:89847143	C	T	het	missense_variant	rs149167939	0.5571	.
FB210W0051-A3ABAJDXNF1-KB3L	1	Germline	PTCH1	PTCH1:NM_000264.5:exon7	c.1058A>G(p.K353R)	9:98242260	9:98242260	T	C	het	missense_variant	rs757579309	0.5432	.
FB210W0051-A3ABAJDXNF1-KB3L	1	Mutant	BRAF	BRAF:NM_004333.6:exon15	c.1799T>A(p.V600E)	7:140453136	7:140453136	A	T	het	missense_variant	rs113488022	0.0755	.
FB210W0051-A3ABAJDXNF1-KB3L	1	Mutant	ZNF217	ZNF217:NM_006526.2:exon1	c.296G>A(p.R99Q)	20:52199070	20:52199070	C	T	het	missense_variant	.	0.049	.
FB210W0051-A3ABAJDXNF1-KB3L	1	Mutant	MTOR	MTOR:NM_004958.4:exon43	c.6016G>A(p.V2006I)	1:11188078	1:11188078	C	T	het	missense_variant	.	0.0435	.
FB210W0051-A3ABAJDXNF1-KB3L	1	Mutant	PTCH1	PTCH1:NM_000264.5:exon18	c.2956_2957insC(p.D986Afs*7)	9:98220506	9:98220506	-	G	het	frameshift_variant	.	0.0412	.
FB210W0051-A3ABAJDXNF1-KB3L	1	Mutant	ARID2	ARID2:NM_152641.4:exon16	c.4837_4863del(p.S1613_P1621del)	12:46254640	12:46254666	TCAGCCTTCTCCATTCAGTGGATCCAG	-	het	inframe_deletion	.	0.04	.
FB210W0051-A3ABAJDXNF1-KB3L	1	Mutant	ARID1B	ARID1B:NM_017519.2:exon19	c.5593G>A(p.D1865N)	6:157527907	6:157527907	G	A	het	missense_variant	rs1288189434	0.0311	.
FB210W0051-A3ABAJDXNF1-KB3L	1	Mutant	POLE	POLE:NM_006231.4:exon20	c.2294G>A(p.R765H)	12:133244114	12:133244114	C	T	het	missense_variant	.	0.0311	.
FB210W0051-A3ABAJDXNF1-KB3L	1	Mutant	ERBB2	ERBB2:NM_004448.3:exon17	c.1971_1987del(p.V658Gfs*40)	17:37879591	17:37879607	TCTGCGGTGGTTGGCAT	-	het	frameshift_variant	.	0.029	.
FB210W0051-A3ABAJDXNF1-KB3L	1	Mutant	ERCC4	ERCC4:NM_005236.3:exon11	c.2246C>T(p.S749F)	16:14041699	16:14041699	C	T	het	missense_variant	.	0.0249	.
FB210W0051-A3ABAJDXNF1-KB3L	1	Mutant	GATA6	GATA6:NM_005257.5:exon2	c.128C>T(p.S43F)	18:19751233	18:19751233	C	T	het	missense_variant	.	0.0228	.
FB210W0051-A3ABAJDXNF1-KB3L	1	Mutant	EPHA2	EPHA2:NM_004431.5:exon13	c.2165G>A(p.G722D)	1:16458719	1:16458719	C	T	het	missense_variant	.	0.0213	.
FB210W0051-A3ABAJDXNF1-KB3L	1	Mutant	KMT2B	KMT2B:NM_014727.2:exon3	c.1144G>A(p.E382K)	19:36211393	19:36211393	G	A	het	missense_variant	rs1037647381	0.0194	.
FB210W0051-A3ABAJDXNF1-KB3L	1	Mutant	KMT2B	KMT2B:NM_014727.2:exon28	c.6410C>T(p.P2137L)	19:36223860	19:36223860	C	T	het	missense_variant	.	0.0185	.
FB210W0051-A3ABAJDXNF1-KB3L	1	Mutant	FH	FH:NM_000143.3:exon1	c.71C>T(p.S24L)	1:241682952	1:241682952	G	A	het	missense_variant	.	0.0162	.
FB210W0051-A3ABAJDXNF1-KB3L	1	Mutant	MEF2B	MEF2B:NM_001145785.2:exon9	c.1033C>T(p.R345W)	19:19256680	19:19256680	G	A	het	missense_variant	.	0.0136	.
FB210W0051-A3ABAJDXNF1-KB3L	1	Mutant	NSD1	NSD1:NM_172349.2:exon6	c.2273_2336del(p.S758*)	5:176638472	5:176638535	64	-	het	frameshift_variant	.	0.0449	.
FB210W0051-A3ABAJDXNF1-KB3L	1	Mutant	SETD2	SETD2:NM_014159.6:exon3	c.625_681del(p.T209_V227del)	3:47165445	3:47165501	57	-	het	inframe_deletion	.	0.0408	.
FB210W0051-A3ABAJDXNF1-KB3L	1	MS	.	.	MSS	.	.	.	.	.	.	.	0.0455	.
FB210W0051-A3ABAJDXNF1-KB3L	1	TMB	.	.	.	.	.	.	.	.	.	.	.	1
FB21AG0003-A3ABAJDXNF1-KB3L	2	SNP	DPYD	DPYD:NM_000110.4:exon13	c.1627A>G(p.I543V)	1:97981395	1:97981395	T	C	het	missense_variant	rs1801159	0.4878	.
FB21AG0003-A3ABAJDXNF1-KB3L	2	SNP	MTHFR	MTHFR:NM_005957.5:exon5	c.665C>T(p.A222V)	1:11856378	1:11856378	G	A	het	missense_variant	rs1801133	0.466	.
FB21AG0003-A3ABAJDXNF1-KB3L	2	SNP	NQO1	NQO1:NM_000903.3:exon6	c.559C>T(p.P187S)	16:69745145	16:69745145	G	A	het	missense_variant	rs1800566	0.6509	.
FB21AG0003-A3ABAJDXNF1-KB3L	2	SNP	GSTT1	.	.	.	.	.	.	hom	.	.	.	.
FB21AG0003-A3ABAJDXNF1-KB3L	2	Germline	TSC2	TSC2:NM_000548.5:exon42	c.5312C>T(p.P1771L)	16:2138499	16:2138499	C	T	het	missense_variant	rs137854214	0.7476	.
FB21AG0003-A3ABAJDXNF1-KB3L	2	Germline	CHEK2	CHEK2:NM_001005735.2:exon4	c.497A>G(p.Y166C)	22:29121307	22:29121307	T	C	het	missense_variant	rs876658557	0.5333	.
FB21AG0003-A3ABAJDXNF1-KB3L	2	Germline	FANCI	FANCI:NM_018193.3:exon2	c.36_37dup(p.T13Kfs*13)	15:89790909	15:89790909	-	AA	het	frameshift_variant	.	0.5312	.
FB21AG0003-A3ABAJDXNF1-KB3L	2	Mutant	YAP1	YAP1:NM_006106.5:exon1	c.155A>G(p.H52R)	11:101981734	11:101981734	A	G	het	missense_variant	.	0.6106	.
FB21AG0003-A3ABAJDXNF1-KB3L	2	Mutant	TP53	TP53:NM_000546.5:exon5	c.535C>T(p.H179Y)	17:7578395	17:7578395	G	A	het	missense_variant	rs587780070	0.4298	.
FB21AG0003-A3ABAJDXNF1-KB3L	2	Mutant	SMARCA4	SMARCA4:NM_003072.4:exon31	c.4495G>T(p.E1499*)	19:11169001	19:11169001	G	T	het	stop_gained	.	0.4239	.
FB21AG0003-A3ABAJDXNF1-KB3L	2	Mutant	ROS1	ROS1:NM_002944.2:exon1	c.95G>C(p.S32T)	6:117746725	6:117746725	C	G	het	missense_variant	.	0.4091	.
FB21AG0003-A3ABAJDXNF1-KB3L	2	Mutant	FBXW7	FBXW7:NM_001349798.2:exon4	c.38G>C(p.R13P)	4:153332918	4:153332918	C	G	het	missense_variant	.	0.3934	.
FB21AG0003-A3ABAJDXNF1-KB3L	2	Mutant	CDKN2A	CDKN2A:NM_000077.4:exon2	c.301G>T(p.G101W)	9:21971057	9:21971057	C	A	het	missense_variant	rs104894094	0.3243	.
FB21AG0003-A3ABAJDXNF1-KB3L	2	Mutant	EPHA3	EPHA3:NM_005233.6:exon13	c.2299C>A(p.L767I)	3:89480462	3:89480462	C	A	het	missense_variant	.	0.3061	.
FB21AG0003-A3ABAJDXNF1-KB3L	2	Mutant	CUL3	CUL3:NM_001257197.1:exon12	c.1643A>T(p.E548V)	2:225360550	2:225360550	T	A	het	missense_variant&splice_region_variant	.	0.2817	.
FB21AG0003-A3ABAJDXNF1-KB3L	2	Mutant	MLH1	MLH1:NM_000249.3:exon3	c.304G>C(p.E102Q)	3:37042542	3:37042542	G	C	het	missense_variant&splice_region_variant	.	0.2708	.
FB21AG0003-A3ABAJDXNF1-KB3L	2	Mutant	RUNX1T1	RUNX1T1:NM_004349.4:exon6	c.731G>C(p.S244T)	8:93004046	8:93004046	C	G	het	missense_variant	.	0.2692	.
FB21AG0003-A3ABAJDXNF1-KB3L	2	Mutant	WRN	WRN:NM_000553.6:exon33	c.3893G>C(p.G1298A)	8:31014957	8:31014957	G	C	het	missense_variant	.	0.25	.
FB21AG0003-A3ABAJDXNF1-KB3L	2	Mutant	GATA4	GATA4:NM_002052.5:exon2	c.33C>A(p.H11Q)	8:11565854	8:11565854	C	A	het	missense_variant	.	0.2273	.
FB21AG0003-A3ABAJDXNF1-KB3L	2	Mutant	PRSS1	PRSS1:NM_002769.5:exon2	c.154C>A(p.L52I)	7:142458519	7:142458519	C	A	het	missense_variant	.	0.2113	.
FB21AG0003-A3ABAJDXNF1-KB3L	2	Mutant	PKHD1	PKHD1:NM_138694.4:exon30	c.3395G>C(p.R1132T)	6:51893119	6:51893119	C	G	het	missense_variant	.	0.1143	.
FB21AG0003-A3ABAJDXNF1-KB3L	2	Mutant	ERBB4	ERBB4:NM_001042599.1:exon3	c.404G>C(p.G135A)	2:212812172	2:212812172	C	G	het	missense_variant	.	0.0862	.
FB21AG0003-A3ABAJDXNF1-KB3L	2	Mutant	TSC1	TSC1:NM_000368.5:exon23	c.3127_3129del(p.S1043del)	9:135771988	9:135771990	GCT	-	het	inframe_deletion	rs397514812	0.0764	.
FB21AG0003-A3ABAJDXNF1-KB3L	2	Mutant	CREBBP	CREBBP:NM_004380.3:exon2	c.668G>C(p.G223A)	16:3900428	16:3900428	C	G	het	missense_variant	.	0.0714	.
FB21AG0003-A3ABAJDXNF1-KB3L	2	MS	.	.	Failed	.	.	.	.	.	.	.	0.75	.
FB21AG0003-A3ABAJDXNF1-KB3L	2	TMB	.	.	.	.	.	.	.	.	.	.	.	20.6
FB21AG0004-A3ABAJDXNF1-KB3L	2	SNP	DPYD	DPYD:NM_000110.4:exon13	c.1627A>G(p.I543V)	1:97981395	1:97981395	T	C	het	missense_variant	rs1801159	0.5106	.
FB21AG0004-A3ABAJDXNF1-KB3L	2	SNP	MTHFR	MTHFR:NM_005957.5:exon5	c.665C>T(p.A222V)	1:11856378	1:11856378	G	A	het	missense_variant	rs1801133	0.527	.
FB21AG0004-A3ABAJDXNF1-KB3L	2	SNP	NQO1	NQO1:NM_000903.3:exon6	c.559C>T(p.P187S)	16:69745145	16:69745145	G	A	het	missense_variant	rs1800566	0.5455	.
FB21AG0004-A3ABAJDXNF1-KB3L	2	SNP	GSTT1	.	.	.	.	.	.	hom	.	.	.	.
FB21AG0004-A3ABAJDXNF1-KB3L	2	Germline	FANCI	FANCI:NM_018193.3:exon2	c.36_37dup(p.T13Kfs*13)	15:89790909	15:89790909	-	AA	het	frameshift_variant	.	0.5181	.
FB21AG0004-A3ABAJDXNF1-KB3L	2	Germline	CHEK2	CHEK2:NM_001005735.2:exon4	c.497A>G(p.Y166C)	22:29121307	22:29121307	T	C	het	missense_variant	rs876658557	0.4375	.
FB21AG0004-A3ABAJDXNF1-KB3L	2	Germline	TSC2	TSC2:NM_000548.5:exon42	c.5312C>T(p.P1771L)	16:2138499	16:2138499	C	T	het	missense_variant	rs137854214	0.3243	.
FB21AG0004-A3ABAJDXNF1-KB3L	2	Mutant	PPP2R1A	PPP2R1A:NM_014225.6:exon4	c.337C>T(p.R113W)	19:52714579	19:52714579	C	T	het	missense_variant	rs113545781	0.061	.
FB21AG0004-A3ABAJDXNF1-KB3L	2	Mutant	NOTCH1	NOTCH1:NM_017617.5:exon12	c.1915G>A(p.E639K)	9:139409841	9:139409841	C	T	het	missense_variant	rs779794980	0.0606	.
FB21AG0004-A3ABAJDXNF1-KB3L	2	Mutant	DICER1	DICER1:NM_030621.4:exon10	c.1219G>A(p.D407N)	14:95590690	14:95590690	C	T	het	missense_variant	.	0.0602	.
FB21AG0004-A3ABAJDXNF1-KB3L	2	Mutant	TSC2	TSC2:NM_000548.5:exon2	c.68C>T(p.T23I)	16:2098684	16:2098684	C	T	het	missense_variant	.	0.0588	.
FB21AG0004-A3ABAJDXNF1-KB3L	2	Mutant	FANCF	FANCF:NM_022725.4:exon1	c.746C>T(p.A249V)	11:22646611	11:22646611	G	A	het	missense_variant	rs1361270070	0.0532	.
FB21AG0004-A3ABAJDXNF1-KB3L	2	Mutant	CDK4	CDK4:NM_000075.4:exon5	c.542G>A(p.R181Q)	12:58144529	12:58144529	C	T	het	missense_variant	rs772079285	0.048	.
FB21AG0004-A3ABAJDXNF1-KB3L	2	Mutant	DENND1A	DENND1A:NM_024820.3:exon19	c.1459C>T(p.R487W)	9:126202668	9:126202668	G	A	het	missense_variant	rs146278757	0.0455	.
FB21AG0004-A3ABAJDXNF1-KB3L	2	Mutant	IFNGR1	IFNGR1:NM_000416.2:exon3	c.368G>A(p.R123Q)	6:137527278	6:137527278	C	T	het	missense_variant	rs146914620	0.045	.
FB21AG0004-A3ABAJDXNF1-KB3L	2	Mutant	PTPN13	PTPN13:NM_006264.3:exon9	c.1336C>T(p.L446F)	4:87638221	4:87638221	C	T	het	missense_variant	.	0.0394	.
FB21AG0004-A3ABAJDXNF1-KB3L	2	Mutant	RECQL4	RECQL4:NM_004260.3:exon5	c.1123C>T(p.R375C)	8:145741380	8:145741380	G	A	het	missense_variant	rs746423729	0.0391	.
FB21AG0004-A3ABAJDXNF1-KB3L	2	Mutant	AURKB	AURKB:NM_004217.4:exon6	c.520G>A(p.E174K)	17:8110085	17:8110085	C	T	het	missense_variant	rs199630207	0.0376	.
FB21AG0004-A3ABAJDXNF1-KB3L	2	Mutant	CD74	CD74:NM_004355.3:exon6	c.613G>A(p.A205T)	5:149784255	5:149784255	C	T	het	missense_variant	rs754549674	0.0373	.
FB21AG0004-A3ABAJDXNF1-KB3L	2	Mutant	CCND1	CCND1:NM_053056.3:exon5	c.865G>A(p.D289N)	11:69466027	11:69466027	G	A	het	missense_variant	rs771951669	0.036	.
FB21AG0004-A3ABAJDXNF1-KB3L	2	Mutant	KMT2B	KMT2B:NM_014727.2:exon24	c.5162C>T(p.T1721M)	19:36221328	19:36221328	C	T	het	missense_variant	rs1308156549	0.0347	.
FB21AG0004-A3ABAJDXNF1-KB3L	2	Mutant	FBXW7	FBXW7:NM_001013415.2:intron2	c.231-1G>A	4:153268224	4:153268224	C	T	het	splice_acceptor_variant	.	0.0259	.
FB21AG0004-A3ABAJDXNF1-KB3L	2	Mutant	BRD4	BRD4:NM_058243.2:exon9	c.1580C>T(p.A527V)	19:15367046	19:15367046	G	A	het	missense_variant	.	0.0233	.
FB21AG0004-A3ABAJDXNF1-KB3L	2	Mutant	BRD4	BRD4:NM_058243.2:exon2	c.103_104insT(p.P35Lfs*20)	19:15383807	19:15383807	-	A	het	frameshift_variant	.	0.0217	.
FB21AG0004-A3ABAJDXNF1-KB3L	2	Mutant	DICER1	DICER1:NM_030621.4:exon24	c.4130C>T(p.P1377L)	14:95566193	14:95566193	G	A	het	missense_variant	.	0.0216	.
FB21AG0004-A3ABAJDXNF1-KB3L	2	Mutant	ATM	ATM:NM_000051.3:exon10	c.1601C>T(p.P534L)	11:108121793	11:108121793	C	T	het	missense_variant	rs587782212	0.0215	.
FB21AG0004-A3ABAJDXNF1-KB3L	2	Mutant	THADA	THADA:NM_022065.4:exon15	c.2278G>A(p.G760S)	2:43793870	2:43793870	C	T	het	missense_variant	.	0.0214	.
FB21AG0004-A3ABAJDXNF1-KB3L	2	Mutant	NF1	NF1:NM_000267.3:exon25	c.3262G>A(p.E1088K)	17:29559155	17:29559155	G	A	het	missense_variant	.	0.0202	.
FB21AG0004-A3ABAJDXNF1-KB3L	2	Mutant	BRAF	BRAF:NM_004333.6:exon18	c.2180G>A(p.S727N)	7:140434518	7:140434518	C	T	het	missense_variant	.	0.0186	.
FB21AG0004-A3ABAJDXNF1-KB3L	2	Mutant	TAP1	TAP1:NM_000593.5:exon1	c.155G>A(p.R52Q)	6:32821439	6:32821439	C	T	het	missense_variant	rs1276876002	0.0181	.
FB21AG0004-A3ABAJDXNF1-KB3L	2	Mutant	DAXX	DAXX:NM_001141969.2:exon5	c.1456G>A(p.A486T)	6:33287797	6:33287797	C	T	het	missense_variant	rs1340601101	0.0178	.
FB21AG0004-A3ABAJDXNF1-KB3L	2	Mutant	PTK2	PTK2:NM_005607.5:exon4	c.287G>A(p.S96N)	8:141889711	8:141889711	C	T	het	missense_variant	.	0.0174	.
FB21AG0004-A3ABAJDXNF1-KB3L	2	Mutant	ATM	ATM:NM_000051.3:exon15	c.2353C>T(p.R785C)	11:108128310	11:108128310	C	T	het	missense_variant	rs587778065	0.0173	.
FB21AG0004-A3ABAJDXNF1-KB3L	2	Mutant	FBXW7	FBXW7:NM_001013415.2:exon3	c.251G>A(p.C84Y)	4:153268203	4:153268203	C	T	het	missense_variant	.	0.0161	.
FB21AG0004-A3ABAJDXNF1-KB3L	2	Mutant	B2M	B2M:NM_004048.3:exon1	c.47C>T(p.S16F)	15:45003791	15:45003791	C	T	het	missense_variant	.	0.0151	.
FB21AG0004-A3ABAJDXNF1-KB3L	2	Mutant	KDM5A	KDM5A:NM_001042603.3:exon16	c.2227G>A(p.V743I)	12:432296	12:432296	C	T	het	missense_variant	.	0.0136	.
FB21AG0004-A3ABAJDXNF1-KB3L	2	Mutant	STMN1	STMN1:NM_005563.4:exon5	c.401G>A(p.R134Q)	1:26227556	1:26227556	C	T	het	missense_variant	.	0.0126	.
FB21AG0004-A3ABAJDXNF1-KB3L	2	Mutant	DAXX	DAXX:NM_001141969.2:exon5	c.1340dup(p.E448Gfs*15)	6:33287912	6:33287912	-	T	het	frameshift_variant	.	0.0121	.
FB21AG0004-A3ABAJDXNF1-KB3L	2	Mutant	STMN1	STMN1:NM_005563.4:intron4	c.379-1G>A	1:26227579	1:26227579	C	T	het	splice_acceptor_variant	.	0.0109	.
FB21AG0004-A3ABAJDXNF1-KB3L	2	Mutant	KDM5A	KDM5A:NM_001042603.3:exon16	c.2206G>A(p.A736T)	12:432317	12:432317	C	T	het	missense_variant	rs1247040869	0.0104	.
FB21AG0004-A3ABAJDXNF1-KB3L	2	Mutant	JAK2	JAK2:NM_001322194.1:exon7	c.615-1107_641del	9:5053452	9:5054585	1134	-	het	splice_acceptor_variant&start_retained_variant&intron_variant	.	0.0508	.
FB21AG0004-A3ABAJDXNF1-KB3L	2	Mutant	BLM	BLM:NM_000057.4:intron17	c.3359-68_3439dup(p.K1147Sfs*53)	15:91346673	15:91346673	-	149	het	frameshift_variant	.	0.375	.
FB21AG0004-A3ABAJDXNF1-KB3L	2	CNV	MCL1	.	.	.	.	.	.	.	.	.	.	8.7532
FB21AG0004-A3ABAJDXNF1-KB3L	2	MS	.	.	MSS	.	.	.	.	.	.	.	0.1087	.
FB21AG0004-A3ABAJDXNF1-KB3L	2	TMB	.	.	.	.	.	.	.	.	.	.	.	3.1
FB21AG0042-A3ABAJDXNF1-KB3L	3	SNP	ERCC1	ERCC1:NM_001983.4:exon4	c.354T>C(p.N118=)	19:45923653	19:45923653	A	G	hom	synonymous_variant	rs11615	0.9924	.
FB21AG0042-A3ABAJDXNF1-KB3L	3	SNP	MTHFR	MTHFR:NM_005957.5:exon5	c.665C>T(p.A222V)	1:11856378	1:11856378	G	A	het	missense_variant	rs1801133	0.6875	.
FB21AG0042-A3ABAJDXNF1-KB3L	3	SNP	NQO1	NQO1:NM_000903.3:exon6	c.559C>T(p.P187S)	16:69745145	16:69745145	G	A	het	missense_variant	rs1800566	0.5703	.
FB21AG0042-A3ABAJDXNF1-KB3L	3	SNP	GSTM1	.	.	.	.	.	.	hom	.	.	.	.
FB21AG0042-A3ABAJDXNF1-KB3L	3	Germline	FANCL	FANCL:NM_018062.3:exon8	c.670A>G(p.T224A)	2:58392880	2:58392880	T	C	het	missense_variant	rs149731356	0.5841	.
FB21AG0042-A3ABAJDXNF1-KB3L	3	Germline	BRCA2	BRCA2:NM_000059.3:exon10	c.1211A>T(p.N404I)	13:32906826	13:32906826	A	T	het	missense_variant	rs80358414	0.54	.
FB21AG0042-A3ABAJDXNF1-KB3L	3	Germline	FANCG	FANCG:NM_004629.1:exon10	c.1298G>A(p.R433Q)	9:35075597	9:35075597	C	T	het	missense_variant	rs748738986	0.5195	.
FB21AG0042-A3ABAJDXNF1-KB3L	3	Germline	POLE	POLE:NM_006231.4:exon12	c.1205G>A(p.C402Y)	12:133252005	12:133252005	C	T	het	missense_variant	rs773644963	0.5065	.
FB21AG0042-A3ABAJDXNF1-KB3L	3	Germline	KIT	KIT:NM_000222.2:exon5	c.910A>G(p.T304A)	4:55570043	4:55570043	A	G	het	missense_variant	rs202052259	0.5	.
FB21AG0042-A3ABAJDXNF1-KB3L	3	Germline	XPC	XPC:NM_004628.4:exon9	c.1539G>A(p.M513I)	3:14199844	3:14199844	C	T	het	missense_variant	rs3731130	0.4877	.
FB21AG0042-A3ABAJDXNF1-KB3L	3	Mutant	CDK12	CDK12:NM_016507.4:exon14	c.4382del(p.G1461Afs*38)	17:37687472	17:37687472	G	-	het	frameshift_variant	.	0.5034	.
FB21AG0042-A3ABAJDXNF1-KB3L	3	Mutant	KRAS	KRAS:NM_033360.4:exon2	c.35G>A(p.G12D)	12:25398284	12:25398284	C	T	het	missense_variant	rs121913529	0.322	.
FB21AG0042-A3ABAJDXNF1-KB3L	3	Mutant	FAT1	FAT1:NM_005245.4:exon22	c.11659C>T(p.Q3887*)	4:187521496	4:187521496	G	A	het	stop_gained	rs777379412	0.2987	.
FB21AG0042-A3ABAJDXNF1-KB3L	3	Mutant	MGMT	MGMT:NM_002412.5:exon2	c.26G>A(p.R9H)	10:131334542	10:131334542	G	A	het	missense_variant	rs544050191	0.266	.
FB21AG0042-A3ABAJDXNF1-KB3L	3	Mutant	THADA	THADA:NM_022065.4:exon33	c.4868C>T(p.T1623M)	2:43519312	2:43519312	G	A	het	missense_variant	rs780984068	0.2597	.
FB21AG0042-A3ABAJDXNF1-KB3L	3	Mutant	RNF43	RNF43:NM_017763.5:exon7	c.770del(p.G257Vfs*162)	17:56438223	17:56438223	C	-	het	frameshift_variant	.	0.2591	.
FB21AG0042-A3ABAJDXNF1-KB3L	3	Mutant	PHOX2B	PHOX2B:NM_003924.4:exon3	c.874G>A(p.A292T)	4:41747895	4:41747895	C	T	het	missense_variant	.	0.2414	.
FB21AG0042-A3ABAJDXNF1-KB3L	3	Mutant	CBLB	CBLB:NM_170662.5:exon13	c.2009G>A(p.R670Q)	3:105412383	3:105412383	C	T	het	missense_variant	rs114046756	0.24	.
FB21AG0042-A3ABAJDXNF1-KB3L	3	Mutant	FOXA1	FOXA1:NM_004496.5:exon2	c.605A>G(p.D202G)	14:38061384	14:38061384	T	C	het	missense_variant	.	0.2213	.
FB21AG0042-A3ABAJDXNF1-KB3L	3	Mutant	KDR	KDR:NM_002253.3:exon30	c.3874G>A(p.E1292K)	4:55946305	4:55946305	C	T	het	missense_variant	.	0.2167	.
FB21AG0042-A3ABAJDXNF1-KB3L	3	Mutant	AXIN2	AXIN2:NM_004655.4:exon8	c.1994dup(p.N666Qfs*41)	17:63532584	17:63532584	-	C	het	frameshift_variant	rs747355609	0.2155	.
FB21AG0042-A3ABAJDXNF1-KB3L	3	Mutant	NOTCH1	NOTCH1:NM_017617.5:exon4	c.448G>A(p.A150T)	9:139417596	9:139417596	C	T	het	missense_variant	rs372660483	0.215	.
FB21AG0042-A3ABAJDXNF1-KB3L	3	Mutant	LRP1B	LRP1B:NM_018557.3:exon43	c.7145G>A(p.G2382D)	2:141356249	2:141356249	C	T	het	missense_variant	.	0.2115	.
FB21AG0042-A3ABAJDXNF1-KB3L	3	Mutant	TUBB3	TUBB3:NM_006086.4:exon4	c.617C>T(p.A206V)	16:90001476	16:90001476	C	T	het	missense_variant	rs758721601	0.2105	.
FB21AG0042-A3ABAJDXNF1-KB3L	3	Mutant	MAP3K1	MAP3K1:NM_005921.2:exon14	c.2557C>T(p.R853C)	5:56177584	5:56177584	C	T	het	missense_variant	rs368201444	0.2072	.
FB21AG0042-A3ABAJDXNF1-KB3L	3	Mutant	SMARCA4	SMARCA4:NM_003072.4:exon16	c.2437_2438del(p.S813Nfs*10)	19:11123782	19:11123783	CT	-	het	frameshift_variant&splice_region_variant	.	0.2056	.
FB21AG0042-A3ABAJDXNF1-KB3L	3	Mutant	RICTOR	RICTOR:NM_152756.5:exon32	c.4228C>T(p.R1410W)	5:38947452	5:38947452	G	A	het	missense_variant	rs1406752443	0.2024	.
FB21AG0042-A3ABAJDXNF1-KB3L	3	Mutant	SPRY4	SPRY4:NM_001127496.2:exon2	c.520del(p.R174Gfs*85)	5:141694154	5:141694154	G	-	het	frameshift_variant	.	0.2019	.
FB21AG0042-A3ABAJDXNF1-KB3L	3	Mutant	SMARCA4	SMARCA4:NM_003072.4:exon34	c.4852C>T(p.R1618*)	19:11170804	19:11170804	C	T	het	stop_gained	rs1306144699	0.2	.
FB21AG0042-A3ABAJDXNF1-KB3L	3	Mutant	MITF	MITF:NM_198159.3:exon3	c.518C>T(p.P173L)	3:69987136	3:69987136	C	T	het	missense_variant	rs141679911	0.1933	.
FB21AG0042-A3ABAJDXNF1-KB3L	3	Mutant	EXT1	EXT1:NM_000127.2:exon8	c.1660G>A(p.D554N)	8:118825173	8:118825173	C	T	het	missense_variant	rs751582814	0.1905	.
FB21AG0042-A3ABAJDXNF1-KB3L	3	Mutant	DOT1L	DOT1L:NM_032482.3:exon23	c.2722C>T(p.R908C)	19:2220137	19:2220137	C	T	het	missense_variant	rs1192152935	0.1905	.
FB21AG0042-A3ABAJDXNF1-KB3L	3	Mutant	KMT2B	KMT2B:NM_014727.2:exon5	c.2713G>A(p.A905T)	19:36213611	19:36213611	G	A	het	missense_variant	rs757982914	0.1879	.
FB21AG0042-A3ABAJDXNF1-KB3L	3	Mutant	KMT2B	KMT2B:NM_014727.2:exon26	c.5425G>A(p.A1809T)	19:36221756	19:36221756	G	A	het	missense_variant	rs377420237	0.1875	.
FB21AG0042-A3ABAJDXNF1-KB3L	3	Mutant	TP53	TP53:NM_000546.5:exon7	c.742C>T(p.R248W)	17:7577539	17:7577539	G	A	het	missense_variant	rs121912651	0.1852	.
FB21AG0042-A3ABAJDXNF1-KB3L	3	Mutant	KMT2B	KMT2B:NM_014727.2:exon27	c.5554G>A(p.A1852T)	19:36222925	19:36222925	G	A	het	missense_variant	rs746346674	0.1848	.
FB21AG0042-A3ABAJDXNF1-KB3L	3	Mutant	FBXW7	FBXW7:NM_001349798.2:exon4	c.355G>T(p.D119Y)	4:153332601	4:153332601	C	A	het	missense_variant	.	0.1842	.
FB21AG0042-A3ABAJDXNF1-KB3L	3	Mutant	MLH3	MLH3:NM_014381.3:exon2	c.1526del(p.L509*)	14:75514833	14:75514833	A	-	het	frameshift_variant	.	0.1823	.
FB21AG0042-A3ABAJDXNF1-KB3L	3	Mutant	ARID1B	ARID1B:NM_017519.2:exon9	c.2936C>T(p.T979M)	6:157488269	6:157488269	C	T	het	missense_variant	rs1247824233	0.1793	.
FB21AG0042-A3ABAJDXNF1-KB3L	3	Mutant	CREBBP	CREBBP:NM_004380.3:exon2	c.161del(p.L54*)	16:3900935	16:3900935	A	-	het	frameshift_variant	.	0.1793	.
FB21AG0042-A3ABAJDXNF1-KB3L	3	Mutant	ALK	ALK:NM_004304.5:exon1	c.266G>A(p.G89D)	2:30143260	2:30143260	C	T	het	missense_variant	.	0.1778	.
FB21AG0042-A3ABAJDXNF1-KB3L	3	Mutant	KMT2B	KMT2B:NM_014727.2:exon36	c.7765C>A(p.L2589M)	19:36228985	19:36228985	C	A	het	missense_variant	.	0.1774	.
FB21AG0042-A3ABAJDXNF1-KB3L	3	Mutant	KMT2B	KMT2B:NM_014727.2:exon3	c.1439C>T(p.A480V)	19:36211688	19:36211688	C	T	het	missense_variant	rs909409167	0.1765	.
FB21AG0042-A3ABAJDXNF1-KB3L	3	Mutant	ASXL1	ASXL1:NM_015338.6:exon13	c.2893C>T(p.R965*)	20:31023408	20:31023408	C	T	het	stop_gained	rs397515401	0.175	.
FB21AG0042-A3ABAJDXNF1-KB3L	3	Mutant	ARID1B	ARID1B:NM_017519.2:exon17	c.4517G>A(p.R1506H)	6:157522284	6:157522284	G	A	het	missense_variant	rs1449208173	0.1742	.
FB21AG0042-A3ABAJDXNF1-KB3L	3	Mutant	HNF1A	HNF1A:NM_000545.6:exon4	c.872del(p.P291Qfs*51)	12:121432118	12:121432118	C	-	het	frameshift_variant	rs766982432	0.1739	.
FB21AG0042-A3ABAJDXNF1-KB3L	3	Mutant	RUNX1	RUNX1:NM_001001890.3:exon5	c.844G>A(p.G282S)	21:36171640	21:36171640	C	T	het	missense_variant	rs752288830	0.1737	.
FB21AG0042-A3ABAJDXNF1-KB3L	3	Mutant	GSTT1	GSTT1:NM_000853.3:exon5	c.589C>T(p.R197C)	22:24376557	22:24376557	G	A	het	missense_variant	rs955662177	0.1728	.
FB21AG0042-A3ABAJDXNF1-KB3L	3	Mutant	LRP1B	LRP1B:NM_018557.3:exon70	c.10790G>A(p.R3597H)	2:141128833	2:141128833	C	T	het	missense_variant	rs752964745	0.1724	.
FB21AG0042-A3ABAJDXNF1-KB3L	3	Mutant	AURKB	AURKB:NM_004217.4:exon8	c.742C>T(p.R248C)	17:8108653	17:8108653	G	A	het	missense_variant	rs749454960	0.1704	.
FB21AG0042-A3ABAJDXNF1-KB3L	3	Mutant	KMT2B	KMT2B:NM_014727.2:exon11	c.3602dup(p.M1202Dfs*22)	19:36216188	19:36216188	-	C	het	frameshift_variant	.	0.1697	.
FB21AG0042-A3ABAJDXNF1-KB3L	3	Mutant	PDGFRA	PDGFRA:NM_006206.6:exon23	c.3189G>T(p.E1063D)	4:55161358	4:55161358	G	T	het	missense_variant	.	0.1618	.
FB21AG0042-A3ABAJDXNF1-KB3L	3	Mutant	PTCH1	PTCH1:NM_000264.5:exon3	c.413G>A(p.R138H)	9:98248138	9:98248138	C	T	het	missense_variant	rs763774051	0.16	.
FB21AG0042-A3ABAJDXNF1-KB3L	3	Mutant	BLM	BLM:NM_000057.4:exon19	c.3651del(p.K1217Nfs*62)	15:91347484	15:91347484	A	-	het	frameshift_variant	.	0.1566	.
FB21AG0042-A3ABAJDXNF1-KB3L	3	Mutant	TP53	TP53:NM_000546.5:exon8	c.817C>T(p.R273C)	17:7577121	17:7577121	G	A	het	missense_variant	rs121913343	0.1562	.
FB21AG0042-A3ABAJDXNF1-KB3L	3	Mutant	ARID1B	ARID1B:NM_017519.2:exon7	c.2357A>C(p.N786T)	6:157454186	6:157454186	A	C	het	missense_variant	.	0.156	.
FB21AG0042-A3ABAJDXNF1-KB3L	3	Mutant	CHD8	CHD8:NM_020920.4:exon7	c.1126_1128del(p.K376del)	14:21883736	14:21883738	CTT	-	het	inframe_deletion	.	0.1519	.
FB21AG0042-A3ABAJDXNF1-KB3L	3	Mutant	CYLD	CYLD:NM_001042355.2:exon17	c.2665G>A(p.A889T)	16:50828327	16:50828327	G	A	het	missense_variant	.	0.1518	.
FB21AG0042-A3ABAJDXNF1-KB3L	3	Mutant	ERBIN	ERBIN:NM_018695.4:exon3	c.28C>T(p.R10W)	5:65288574	5:65288574	C	T	het	missense_variant	rs778078799	0.1515	.
FB21AG0042-A3ABAJDXNF1-KB3L	3	Mutant	SMARCB1	SMARCB1:NM_003073.5:exon9	c.1129C>T(p.R377C)	22:24176338	22:24176338	C	T	het	missense_variant	.	0.1509	.
FB21AG0042-A3ABAJDXNF1-KB3L	3	Mutant	SLC3A2	SLC3A2:NM_002394.6:exon5	c.899del(p.K300Rfs*31)	11:62649529	11:62649529	A	-	het	frameshift_variant&splice_region_variant	.	0.1456	.
FB21AG0042-A3ABAJDXNF1-KB3L	3	Mutant	TGFBR2	TGFBR2:NM_001024847.2:exon6	c.1430T>C(p.L477P)	3:30715697	3:30715697	T	C	het	missense_variant	.	0.1437	.
FB21AG0042-A3ABAJDXNF1-KB3L	3	Mutant	MAP2K2	MAP2K2:NM_030662.3:exon7	c.890G>A(p.R297Q)	19:4099228	19:4099228	C	T	het	missense_variant	rs140111079	0.1377	.
FB21AG0042-A3ABAJDXNF1-KB3L	3	Mutant	CSF1R	CSF1R:NM_005211.3:exon4	c.424C>T(p.R142C)	5:149459783	5:149459783	G	A	het	missense_variant	rs147811334	0.1371	.
FB21AG0042-A3ABAJDXNF1-KB3L	3	Mutant	RHBDF2	RHBDF2:NM_024599.5:exon7	c.809G>A(p.R270H)	17:74473818	17:74473818	C	T	het	missense_variant	rs149960669	0.1356	.
FB21AG0042-A3ABAJDXNF1-KB3L	3	Mutant	JAK2	JAK2:NM_001322194.1:exon8	c.1018C>T(p.R340*)	9:5055750	9:5055750	C	T	het	stop_gained	rs771912975	0.1348	.
FB21AG0042-A3ABAJDXNF1-KB3L	3	Mutant	TSC2	TSC2:NM_000548.5:exon32	c.3824_3827del(p.F1275Sfs*49)	16:2132446	16:2132449	TCTC	-	het	frameshift_variant	.	0.1333	.
FB21AG0042-A3ABAJDXNF1-KB3L	3	Mutant	JAK2	JAK2:NM_001322194.1:exon11	c.1502del(p.P501Qfs*10)	9:5069193	9:5069193	C	-	het	frameshift_variant	.	0.1324	.
FB21AG0042-A3ABAJDXNF1-KB3L	3	Mutant	GRM3	GRM3:NM_000840.2:exon6	c.2605C>T(p.R869W)	7:86493636	7:86493636	C	T	het	missense_variant	rs1166056810	0.1294	.
FB21AG0042-A3ABAJDXNF1-KB3L	3	Mutant	TOP2A	TOP2A:NM_001067.4:exon28	c.3558del(p.K1186Nfs*38)	17:38552697	17:38552697	T	-	het	frameshift_variant	.	0.1231	.
FB21AG0042-A3ABAJDXNF1-KB3L	3	Mutant	CDKN1B	CDKN1B:NM_004064.4:exon1	c.192dup(p.Q65Sfs*60)	12:12870961	12:12870961	-	T	het	frameshift_variant	.	0.1194	.
FB21AG0042-A3ABAJDXNF1-KB3L	3	Mutant	BCL2	BCL2:NM_000633.2:exon2	c.151_153del(p.S51del)	18:60985747	18:60985749	GGA	-	het	inframe_deletion	.	0.1124	.
FB21AG0042-A3ABAJDXNF1-KB3L	3	Mutant	GRM3	GRM3:NM_000840.2:exon4	c.1393C>T(p.R465*)	7:86468223	7:86468223	C	T	het	stop_gained	rs891435292	0.1111	.
FB21AG0042-A3ABAJDXNF1-KB3L	3	Mutant	BAP1	BAP1:NM_004656.4:exon7	c.449G>A(p.R150H)	3:52441321	3:52441321	C	T	het	missense_variant	.	0.0984	.
FB21AG0042-A3ABAJDXNF1-KB3L	3	Mutant	NBN	NBN:NM_001024688.2:exon11	c.1150del(p.R384Gfs*18)	8:90967512	8:90967512	T	-	het	frameshift_variant&splice_region_variant	rs1349928568	0.098	.
FB21AG0042-A3ABAJDXNF1-KB3L	3	Mutant	PIK3CA	PIK3CA:NM_006218.4:exon8	c.1505G>A(p.R502Q)	3:178928319	3:178928319	G	A	het	missense_variant	rs1220116506	0.0973	.
FB21AG0042-A3ABAJDXNF1-KB3L	3	Mutant	ATM	ATM:NM_000051.3:exon6	c.640del(p.S214Pfs*16)	11:108114817	11:108114817	T	-	het	frameshift_variant	rs1388051413	0.0862	.
FB21AG0042-A3ABAJDXNF1-KB3L	3	Mutant	RARA	RARA:NM_000964.4:exon7	c.826C>T(p.R276W)	17:38510572	17:38510572	C	T	het	missense_variant	rs786205678	0.086	.
FB21AG0042-A3ABAJDXNF1-KB3L	3	Mutant	SMO	SMO:NM_005631.5:exon11	c.1802C>T(p.A601V)	7:128851477	7:128851477	C	T	het	missense_variant&splice_region_variant	rs1216671158	0.0833	.
FB21AG0042-A3ABAJDXNF1-KB3L	3	Mutant	QKI	QKI:NM_006775.3:exon2	c.255A>C(p.K85N)	6:163876423	6:163876423	A	C	het	missense_variant	.	0.0814	.
FB21AG0042-A3ABAJDXNF1-KB3L	3	Mutant	CDKN2A	CDKN2A:NM_000077.4:exon2	c.259dup(p.R87Pfs*33)	9:21971098	9:21971098	-	G	het	frameshift_variant	.	0.0725	.
FB21AG0042-A3ABAJDXNF1-KB3L	3	Mutant	AXIN2	AXIN2:NM_004655.4:exon7	c.1882C>T(p.R628W)	17:63533012	17:63533012	G	A	het	missense_variant	rs200201811	0.0289	.
FB21AG0042-A3ABAJDXNF1-KB3L	3	Mutant	KMT2A	KMT2A:NM_005933.4:exon7	c.3674del(p.K1225Rfs*10)	11:118352466	11:118352466	A	-	het	frameshift_variant	.	0.0208	.
FB21AG0042-A3ABAJDXNF1-KB3L	3	MS	.	.	MSI	.	.	.	.	.	.	.	0.775	.
FB21AG0042-A3ABAJDXNF1-KB3L	3	TMB	.	.	.	.	.	.	.	.	.	.	.	96.8
FB21AG0043-A3ABAJDXNF1-KB3L	3	SNP	ERCC1	ERCC1:NM_001983.4:exon4	c.354T>C(p.N118=)	19:45923653	19:45923653	A	G	hom	synonymous_variant	rs11615	1	.
FB21AG0043-A3ABAJDXNF1-KB3L	3	SNP	MTHFR	MTHFR:NM_005957.5:exon5	c.665C>T(p.A222V)	1:11856378	1:11856378	G	A	het	missense_variant	rs1801133	0.5231	.
FB21AG0043-A3ABAJDXNF1-KB3L	3	SNP	NQO1	NQO1:NM_000903.3:exon6	c.559C>T(p.P187S)	16:69745145	16:69745145	G	A	het	missense_variant	rs1800566	0.4141	.
FB21AG0043-A3ABAJDXNF1-KB3L	3	SNP	GSTM1	.	.	.	.	.	.	hom	.	.	.	.
FB21AG0043-A3ABAJDXNF1-KB3L	3	Germline	POLE	POLE:NM_006231.4:exon12	c.1205G>A(p.C402Y)	12:133252005	12:133252005	C	T	het	missense_variant	rs773644963	0.5895	.
FB21AG0043-A3ABAJDXNF1-KB3L	3	Germline	XPC	XPC:NM_004628.4:exon9	c.1539G>A(p.M513I)	3:14199844	3:14199844	C	T	het	missense_variant	rs3731130	0.5859	.
FB21AG0043-A3ABAJDXNF1-KB3L	3	Germline	FANCG	FANCG:NM_004629.1:exon10	c.1298G>A(p.R433Q)	9:35075597	9:35075597	C	T	het	missense_variant	rs748738986	0.578	.
FB21AG0043-A3ABAJDXNF1-KB3L	3	Germline	FANCL	FANCL:NM_018062.3:exon8	c.670A>G(p.T224A)	2:58392880	2:58392880	T	C	het	missense_variant	rs149731356	0.5417	.
FB21AG0043-A3ABAJDXNF1-KB3L	3	Germline	BRCA2	BRCA2:NM_000059.3:exon10	c.1211A>T(p.N404I)	13:32906826	13:32906826	A	T	het	missense_variant	rs80358414	0.4778	.
FB21AG0043-A3ABAJDXNF1-KB3L	3	Germline	KIT	KIT:NM_000222.2:exon5	c.910A>G(p.T304A)	4:55570043	4:55570043	A	G	het	missense_variant	rs202052259	0.3293	.
FB21AG0043-A3ABAJDXNF1-KB3L	3	Mutant	NAT1	NAT1:NM_000662.8:exon3	c.50A>C(p.N17T)	8:18079606	8:18079606	A	C	het	missense_variant	.	0.4505	.
FB21AG0043-A3ABAJDXNF1-KB3L	3	Mutant	TP53	TP53:NM_000546.5:exon8	c.818G>A(p.R273H)	17:7577120	17:7577120	C	T	het	missense_variant	rs28934576	0.4019	.
FB21AG0043-A3ABAJDXNF1-KB3L	3	Mutant	LRP1B	LRP1B:NM_018557.3:exon11	c.1744C>T(p.R582W)	2:141806600	2:141806600	G	A	het	missense_variant	.	0.3585	.
FB21AG0043-A3ABAJDXNF1-KB3L	3	Mutant	MEF2B	MEF2B:NM_001145785.2:exon3	c.206A>T(p.Y69F)	19:19260087	19:19260087	T	A	het	missense_variant	.	0.3546	.
FB21AG0043-A3ABAJDXNF1-KB3L	3	Mutant	BTG2	BTG2:NM_006763.3:exon1	c.96G>T(p.E32D)	1:203274830	1:203274830	G	T	het	missense_variant	rs892306063	0.3508	.
FB21AG0043-A3ABAJDXNF1-KB3L	3	Mutant	POLD1	POLD1:NM_001256849.1:exon5	c.554C>T(p.P185L)	19:50905346	19:50905346	C	T	het	missense_variant	rs370292497	0.3333	.
FB21AG0043-A3ABAJDXNF1-KB3L	3	Mutant	BTG2	BTG2:NM_006763.3:exon2	c.191G>A(p.G64D)	1:203276280	1:203276280	G	A	het	missense_variant	.	0.3082	.
FB21AG0043-A3ABAJDXNF1-KB3L	3	Mutant	EPHA3	EPHA3:NM_005233.6:exon13	c.2233C>T(p.R745*)	3:89480396	3:89480396	C	T	het	stop_gained	rs369276620	0.2323	.
FB21AG0043-A3ABAJDXNF1-KB3L	3	Mutant	NTRK2	NTRK2:NM_006180.4:exon21	c.2341T>C(p.C781R)	9:87636176	9:87636176	T	C	het	missense_variant	.	0.1769	.
FB21AG0043-A3ABAJDXNF1-KB3L	3	Mutant	CREBBP	CREBBP:NM_004380.3:exon31	c.6376G>A(p.G2126S)	16:3778672	16:3778672	C	T	het	missense_variant	rs200780672	0.0195	.
FB21AG0043-A3ABAJDXNF1-KB3L	3	Mutant	FGFR4	FGFR4:NM_001291980.2:exon16	c.1915C>T(p.R639W)	5:176523708	5:176523708	C	T	het	missense_variant	.	0.0122	.
FB21AG0043-A3ABAJDXNF1-KB3L	3	Mutant	MTOR	MTOR:NM_004958.4:exon43	c.6020_6033+40del	1:11188021	1:11188074	54	-	het	splice_donor_variant&coding_sequence_variant&intron_variant	.	0.0104	.
FB21AG0043-A3ABAJDXNF1-KB3L	3	MS	.	.	MSS	.	.	.	.	.	.	.	0.1538	.
FB21AG0043-A3ABAJDXNF1-KB3L	3	TMB	.	.	.	.	.	.	.	.	.	.	.	11.3
FB21AG0127-A3ABAJDXNF1-KB3L	4	SNP	GSTP1	GSTP1:NM_000852.4:exon5	c.313A>G(p.I105V)	11:67352689	11:67352689	A	G	het	missense_variant	rs1695	0.4643	.
FB21AG0127-A3ABAJDXNF1-KB3L	4	Mutant	PIK3CA	PIK3CA:NM_006218.4:exon20	c.3140A>T(p.H1047L)	3:178952085	3:178952085	A	T	het	missense_variant	rs121913279	0.5909	.
FB21AG0127-A3ABAJDXNF1-KB3L	4	Mutant	ZNF217	ZNF217:NM_006526.2:exon1	c.400G>A(p.G134R)	20:52198966	20:52198966	C	T	het	missense_variant	.	0.4138	.
FB21AG0127-A3ABAJDXNF1-KB3L	4	MS	.	.	Failed	.	.	.	.	.	.	.	0	.
FB21AG0127-A3ABAJDXNF1-KB3L	4	TMB	.	.	.	.	.	.	.	.	.	.	.	2.1
FB21AG0128-A3ABAJDXNF1-KB3L	4	SNP	DPYD	DPYD:NM_000110.4:exon13	c.1627A>G(p.I543V)	1:97981395	1:97981395	T	C	het	missense_variant	rs1801159	0.675	.
FB21AG0128-A3ABAJDXNF1-KB3L	4	SNP	ERCC1	ERCC1:NM_001983.4:exon4	c.354T>C(p.N118=)	19:45923653	19:45923653	A	G	hom	synonymous_variant	rs11615	0.9661	.
FB21AG0128-A3ABAJDXNF1-KB3L	4	SNP	GSTP1	GSTP1:NM_000852.4:exon5	c.313A>G(p.I105V)	11:67352689	11:67352689	A	G	het	missense_variant	rs1695	0.4744	.
FB21AG0128-A3ABAJDXNF1-KB3L	4	SNP	MTHFR	MTHFR:NM_005957.5:exon5	c.665C>T(p.A222V)	1:11856378	1:11856378	G	A	het	missense_variant	rs1801133	0.4444	.
FB21AG0128-A3ABAJDXNF1-KB3L	4	SNP	NQO1	NQO1:NM_000903.3:exon4	c.415C>T(p.R139W)	16:69748869	16:69748869	G	A	hom	missense_variant&splice_region_variant	rs1131341	0.9762	.
FB21AG0128-A3ABAJDXNF1-KB3L	4	SNP	TYMS 6bp	TYMS:NM_001071.4:exon7	c.*450_*455delAAGTTA	18:673444	18:673449	TTAAAG	-	hom	3_prime_UTR_variant	rs151264360	0.9189	.
FB21AG0128-A3ABAJDXNF1-KB3L	4	SNP	XRCC1	XRCC1:NM_006297.2:exon10	c.1196A>G(p.Q399R)	19:44055726	19:44055726	T	C	hom	missense_variant	rs25487	0.9828	.
FB21AG0128-A3ABAJDXNF1-KB3L	4	SNP	GSTT1	.	.	.	.	.	.	hom	.	.	.	.
FB21AG0128-A3ABAJDXNF1-KB3L	4	Germline	POLD1	POLD1:NM_001256849.1:exon18	c.2198A>G(p.Q733R)	19:50916726	19:50916726	A	G	het	missense_variant	.	0.5805	.
FB21AG0128-A3ABAJDXNF1-KB3L	4	Germline	FANCF	FANCF:NM_022725.4:exon1	c.184C>A(p.L62M)	11:22647173	11:22647173	G	T	het	missense_variant	.	0.5797	.
FB21AG0128-A3ABAJDXNF1-KB3L	4	Germline	RHBDF2	RHBDF2:NM_024599.5:exon16	c.1841A>T(p.E614V)	17:74469389	17:74469389	T	A	het	missense_variant	.	0.5545	.
FB21AG0128-A3ABAJDXNF1-KB3L	4	Germline	PALB2	PALB2:NM_024675.4:exon10	c.3054G>C(p.E1018D)	16:23632742	16:23632742	C	G	het	missense_variant	rs183489969	0.3962	.
FB21AG0128-A3ABAJDXNF1-KB3L	4	Mutant	CDKN2A	CDKN2A:NM_000077.4:exon2	c.358G>T(p.E120*)	9:21971000	9:21971000	C	A	het	stop_gained	.	0.7091	.
FB21AG0128-A3ABAJDXNF1-KB3L	4	Mutant	ZNF217	ZNF217:NM_006526.2:exon1	c.400G>A(p.G134R)	20:52198966	20:52198966	C	T	het	missense_variant	.	0.438	.
FB21AG0128-A3ABAJDXNF1-KB3L	4	Mutant	TP53	TP53:NM_000546.5:exon8	c.839G>C(p.R280T)	17:7577099	17:7577099	C	G	het	missense_variant	rs121912660	0.4318	.
FB21AG0128-A3ABAJDXNF1-KB3L	4	Mutant	PIK3CA	PIK3CA:NM_006218.4:exon20	c.3140A>T(p.H1047L)	3:178952085	3:178952085	A	T	het	missense_variant	rs121913279	0.4133	.
FB21AG0128-A3ABAJDXNF1-KB3L	4	Mutant	FBXW7	FBXW7:NM_001013415.2:exon9	c.1159C>G(p.R387G)	4:153247289	4:153247289	G	C	het	missense_variant	rs149680468	0.3803	.
FB21AG0128-A3ABAJDXNF1-KB3L	4	Mutant	TP53	TP53:NM_000546.5:intron3	c.96+2_96+34del	17:7579666	17:7579698	CCCTCCAGGTCCCCAGCCCAACCCTTGTCCTTA	-	het	splice_donor_variant&intron_variant	.	0.36	.
FB21AG0128-A3ABAJDXNF1-KB3L	4	Mutant	FBXW7	FBXW7:NM_001013415.2:exon8	c.901G>A(p.G301R)	4:153249523	4:153249523	C	T	het	missense_variant	.	0.3297	.
FB21AG0128-A3ABAJDXNF1-KB3L	4	Mutant	BRCA2	BRCA2:NM_000059.3:exon15	c.7505G>T(p.R2502L)	13:32930634	13:32930634	G	T	het	missense_variant	rs56070345	0.3056	.
FB21AG0128-A3ABAJDXNF1-KB3L	4	Mutant	PHOX2B	PHOX2B:NM_003924.4:exon3	c.538dup(p.R180Kfs*12)	4:41748230	4:41748230	-	T	het	frameshift_variant	.	0.2857	.
FB21AG0128-A3ABAJDXNF1-KB3L	4	Mutant	HGF	HGF:NM_000601.6:exon2	c.202G>A(p.D68N)	7:81392075	7:81392075	C	T	het	missense_variant	.	0.1887	.
FB21AG0128-A3ABAJDXNF1-KB3L	4	Mutant	GRIN2A	GRIN2A:NM_000833.5:exon14	c.3436G>A(p.D1146N)	16:9857965	16:9857965	C	T	het	missense_variant	.	0.122	.
FB21AG0128-A3ABAJDXNF1-KB3L	4	Mutant	PRSS1	PRSS1:NM_002769.5:exon5	c.649G>A(p.G217S)	7:142460776	7:142460776	G	A	het	missense_variant	rs1310865247	0.1	.
FB21AG0128-A3ABAJDXNF1-KB3L	4	Mutant	ROS1	ROS1:NM_002944.2:exon22	c.3395C>T(p.T1132I)	6:117681555	6:117681555	G	A	het	missense_variant	.	0.0968	.
FB21AG0128-A3ABAJDXNF1-KB3L	4	Mutant	CHD8	CHD8:NM_020920.4:intron9	c.1305+1G>A	14:21882459	14:21882459	C	T	het	splice_donor_variant	.	0.0962	.
FB21AG0128-A3ABAJDXNF1-KB3L	4	Mutant	IL7R	IL7R:NM_002185.5:exon6	c.799dup(p.R267Kfs*3)	5:35874636	5:35874636	-	A	het	frameshift_variant&splice_region_variant	rs1384901919	0.0952	.
FB21AG0128-A3ABAJDXNF1-KB3L	4	Mutant	EPAS1	EPAS1:NM_001430.5:exon9	c.1141G>A(p.A381T)	2:46603784	2:46603784	G	A	het	missense_variant	.	0.087	.
FB21AG0128-A3ABAJDXNF1-KB3L	4	Mutant	PBRM1	PBRM1:NM_018313.5:exon15	c.1619G>A(p.R540K)	3:52651477	3:52651477	C	T	het	missense_variant	rs1384342266	0.0794	.
FB21AG0128-A3ABAJDXNF1-KB3L	4	Mutant	PTCH1	PTCH1:NM_000264.5:exon17	c.2773G>A(p.A925T)	9:98221996	9:98221996	C	T	het	missense_variant	.	0.0746	.
FB21AG0128-A3ABAJDXNF1-KB3L	4	Mutant	EZR	EZR:NM_003379.5:exon9	c.1010_1011del(p.K337Rfs*18)	6:159191875	6:159191876	TT	-	het	frameshift_variant	rs774517856	0.0714	.
FB21AG0128-A3ABAJDXNF1-KB3L	4	Mutant	TSC1	TSC1:NM_000368.5:exon9	c.863G>A(p.R288H)	9:135787719	9:135787719	C	T	het	missense_variant	rs1424366444	0.0704	.
FB21AG0128-A3ABAJDXNF1-KB3L	4	Mutant	CBL	CBL:NM_005188.4:exon15	c.2363G>A(p.R788Q)	11:119169179	11:119169179	G	A	het	missense_variant	rs150811339	0.0633	.
FB21AG0128-A3ABAJDXNF1-KB3L	4	Mutant	FGFR3	FGFR3:NM_000142.4:exon8	c.938G>A(p.G313D)	4:1805426	4:1805426	G	A	het	missense_variant	.	0.0602	.
FB21AG0128-A3ABAJDXNF1-KB3L	4	Mutant	RECQL4	RECQL4:NM_004260.3:exon5	c.1064G>A(p.R355Q)	8:145741439	8:145741439	C	T	het	missense_variant	rs374743591	0.0556	.
FB21AG0128-A3ABAJDXNF1-KB3L	4	Mutant	JAK3	JAK3:NM_000215.3:exon2	c.62C>T(p.T21M)	19:17955165	19:17955165	G	A	het	missense_variant	rs752820429	0.0538	.
FB21AG0128-A3ABAJDXNF1-KB3L	4	Mutant	EML4	EML4:NM_019063.5:exon21	c.2278C>T(p.R760*)	2:42553329	2:42553329	C	T	het	stop_gained	.	0.0505	.
FB21AG0128-A3ABAJDXNF1-KB3L	4	Mutant	HRAS	HRAS:NM_176795.4:exon2	c.91G>A(p.E31K)	11:534232	11:534232	C	T	het	missense_variant	.	0.0391	.
FB21AG0128-A3ABAJDXNF1-KB3L	4	Mutant	DICER1	DICER1:NM_030621.4:exon24	c.4141C>T(p.L1381F)	14:95566182	14:95566182	G	A	het	missense_variant	.	0.0272	.
FB21AG0128-A3ABAJDXNF1-KB3L	4	Mutant	MEN1	MEN1:NM_000244.3:exon7	c.1004_1056del(p.R335Hfs*19)	11:64573712	11:64573764	53	-	het	frameshift_variant	.	0.022	.
FB21AG0128-A3ABAJDXNF1-KB3L	4	SV	FGFR1	FGFR1:NM_001174067.1|TACC1:NM_001352795.2	FGFR1:exon19~TACC1:5'UTR	8:38269504	8:38595170	.	.	.	.	.	0.0862	.
FB21AG0128-A3ABAJDXNF1-KB3L	4	SV	ROS1	NTN1:NM_004822.3|ROS1:NM_002944.2	NTN1:exon6~ROS1:exon23	17:9131022	6:117681437	.	.	.	.	.	0.9355	.
FB21AG0128-A3ABAJDXNF1-KB3L	4	SV	RET	EVI5L:NM_145245.5|RET:NM_020975.6	IGR (upstream EVI5L)~RET:exon12	19:7868203	10:43612034	.	.	.	.	.	0.5385	.
FB21AG0128-A3ABAJDXNF1-KB3L	4	MS	.	.	Failed	.	.	.	.	.	.	.	0.1923	.
FB21AG0128-A3ABAJDXNF1-KB3L	4	TMB	.	.	.	.	.	.	.	.	.	.	.	36
FB21AG0143-A3ABAJDXNF1-KB3L	5	SNP	DPYD	DPYD:NM_000110.4:exon13	c.1627A>G(p.I543V)	1:97981395	1:97981395	T	C	het	missense_variant	rs1801159	0.5076	.
FB21AG0143-A3ABAJDXNF1-KB3L	5	SNP	GSTP1	GSTP1:NM_000852.4:exon5	c.313A>G(p.I105V)	11:67352689	11:67352689	A	G	het	missense_variant	rs1695	0.4896	.
FB21AG0143-A3ABAJDXNF1-KB3L	5	SNP	MTHFR	MTHFR:NM_005957.5:exon5	c.665C>T(p.A222V)	1:11856378	1:11856378	G	A	hom	missense_variant	rs1801133	0.9972	.
FB21AG0143-A3ABAJDXNF1-KB3L	5	SNP	NQO1	NQO1:NM_000903.3:exon6	c.559C>T(p.P187S)	16:69745145	16:69745145	G	A	het	missense_variant	rs1800566	0.5218	.
FB21AG0143-A3ABAJDXNF1-KB3L	5	SNP	GSTM1	.	.	.	.	.	.	hom	.	.	.	.
FB21AG0143-A3ABAJDXNF1-KB3L	5	Germline	BTK	BTK:NM_000061.2:exon13	c.1177G>A(p.G393R)	X:100612497	X:100612497	C	T	hom	missense_variant&splice_region_variant	.	1	.
FB21AG0143-A3ABAJDXNF1-KB3L	5	Germline	BRCA2	BRCA2:NM_000059.3:exon27	c.10028A>C(p.E3343A)	13:32972678	13:32972678	A	C	het	missense_variant	.	0.5753	.
FB21AG0143-A3ABAJDXNF1-KB3L	5	Germline	CDH1	CDH1:NM_004360.5:intron10	c.1566-7C>T	16:68853176	16:68853176	C	T	het	splice_region_variant&intron_variant	rs747783435	0.5543	.
FB21AG0143-A3ABAJDXNF1-KB3L	5	Germline	TSC1	TSC1:NM_000368.5:intron20	c.2626-3C>T	9:135773000	9:135773000	G	A	het	splice_region_variant&intron_variant	rs1060503192	0.2246	.
FB21AG0143-A3ABAJDXNF1-KB3L	5	Mutant	STAT3	STAT3:NM_139276.2:exon18	c.1616A>T(p.Y539F)	17:40475628	17:40475628	T	A	het	missense_variant	.	0.1134	.
FB21AG0143-A3ABAJDXNF1-KB3L	5	Mutant	EP300	EP300:NM_001429.4:exon6	c.1438A>G(p.M480V)	22:41527547	22:41527547	A	G	het	missense_variant	.	0.1109	.
FB21AG0143-A3ABAJDXNF1-KB3L	5	Mutant	ARID1A	ARID1A:NM_139135.4:exon1	c.817G>C(p.A273P)	1:27023711	1:27023711	G	C	het	missense_variant	.	0.1105	.
FB21AG0143-A3ABAJDXNF1-KB3L	5	Mutant	FAT1	FAT1:NM_005245.4:exon6	c.4066A>G(p.I1356V)	4:187557296	4:187557296	T	C	het	missense_variant	.	0.0961	.
FB21AG0143-A3ABAJDXNF1-KB3L	5	Mutant	CD274	CD274:NM_014143.4:exon3	c.317dup(p.L106Ffs*45)	9:5457341	9:5457341	-	T	het	frameshift_variant	.	0.087	.
FB21AG0143-A3ABAJDXNF1-KB3L	5	Mutant	SGK1	SGK1:NM_001143676.1:exon4	c.433A>T(p.K145*)	6:134495653	6:134495653	T	A	het	stop_gained	.	0.0845	.
FB21AG0143-A3ABAJDXNF1-KB3L	5	Mutant	SGK1	SGK1:NM_001143676.1:exon5	c.446T>C(p.V149A)	6:134495210	6:134495210	A	G	het	missense_variant	.	0.0844	.
FB21AG0143-A3ABAJDXNF1-KB3L	5	Mutant	NRAS	NRAS:NM_002524.5:exon2	c.35G>C(p.G12A)	1:115258747	1:115258747	C	G	het	missense_variant	rs121913237	0.0841	.
FB21AG0143-A3ABAJDXNF1-KB3L	5	Mutant	CTLA4	CTLA4:NM_005214.5:exon1	c.104G>T(p.C35F)	2:204732769	2:204732769	G	T	het	missense_variant	.	0.0788	.
FB21AG0143-A3ABAJDXNF1-KB3L	5	Mutant	FAT1	FAT1:NM_005245.4:exon5	c.3743A>C(p.K1248T)	4:187557968	4:187557968	T	G	het	missense_variant	.	0.0743	.
FB21AG0143-A3ABAJDXNF1-KB3L	5	Mutant	NFKBIA	NFKBIA:NM_020529.2:exon5	c.799C>T(p.Q267*)	14:35871707	14:35871707	G	A	het	stop_gained	.	0.0739	.
FB21AG0143-A3ABAJDXNF1-KB3L	5	Mutant	BRAF	BRAF:NM_004333.6:exon15	c.1790T>A(p.L597Q)	7:140453145	7:140453145	A	T	het	missense_variant	rs121913366	0.0719	.
FB21AG0143-A3ABAJDXNF1-KB3L	5	Mutant	LYN	LYN:NM_002350.4:intron4	c.284+2T>G	8:56860284	8:56860284	T	G	het	splice_donor_variant	.	0.0122	.
FB21AG0143-A3ABAJDXNF1-KB3L	5	MS	.	.	MSS	.	.	.	.	.	.	.	0.0192	.
FB21AG0143-A3ABAJDXNF1-KB3L	5	TMB	.	.	.	.	.	.	.	.	.	.	.	12.4
FB21AG0144-A3ABAJDXNF1-KB3L	5	SNP	DPYD	DPYD:NM_000110.4:exon13	c.1627A>G(p.I543V)	1:97981395	1:97981395	T	C	het	missense_variant	rs1801159	0.4818	.
FB21AG0144-A3ABAJDXNF1-KB3L	5	SNP	GSTP1	GSTP1:NM_000852.4:exon5	c.313A>G(p.I105V)	11:67352689	11:67352689	A	G	het	missense_variant	rs1695	0.544	.
FB21AG0144-A3ABAJDXNF1-KB3L	5	SNP	MTHFR	MTHFR:NM_005957.5:exon5	c.665C>T(p.A222V)	1:11856378	1:11856378	G	A	hom	missense_variant	rs1801133	1	.
FB21AG0144-A3ABAJDXNF1-KB3L	5	SNP	NQO1	NQO1:NM_000903.3:exon6	c.559C>T(p.P187S)	16:69745145	16:69745145	G	A	het	missense_variant	rs1800566	0.4793	.
FB21AG0144-A3ABAJDXNF1-KB3L	5	SNP	GSTM1	.	.	.	.	.	.	hom	.	.	.	.
FB21AG0144-A3ABAJDXNF1-KB3L	5	Mutant	CTNNB1	CTNNB1:NM_001098210.2:exon3	c.134C>T(p.S45F)	3:41266137	3:41266137	C	T	het	missense_variant	rs121913409	0.5732	.
FB21AG0144-A3ABAJDXNF1-KB3L	5	Mutant	MLH1	MLH1:NM_000249.3:intron9	c.790+1G>A	3:37056036	3:37056036	G	A	het	splice_donor_variant	rs267607789	0.5672	.
FB21AG0144-A3ABAJDXNF1-KB3L	5	Mutant	RNF43	RNF43:NM_017763.5:exon9	c.1562A>G(p.D521G)	17:56435575	17:56435575	T	C	het	missense_variant	.	0.3947	.
FB21AG0144-A3ABAJDXNF1-KB3L	5	Mutant	PKHD1	PKHD1:NM_138694.4:intron42	c.6865+2T>C	6:51768782	6:51768782	A	G	het	splice_donor_variant	.	0.378	.
FB21AG0144-A3ABAJDXNF1-KB3L	5	Mutant	NQO1	NQO1:NM_000903.3:exon6	c.583C>T(p.H195Y)	16:69745121	16:69745121	G	A	het	missense_variant	.	0.3722	.
FB21AG0144-A3ABAJDXNF1-KB3L	5	Mutant	MAP2K1	MAP2K1:NM_002755.3:intron3	c.438+2T>C	15:66729232	15:66729232	T	C	het	splice_donor_variant	.	0.3361	.
FB21AG0144-A3ABAJDXNF1-KB3L	5	Mutant	ARID1B	ARID1B:NM_017519.2:exon11	c.3236C>T(p.A1079V)	6:157502242	6:157502242	C	T	het	missense_variant	.	0.3319	.
FB21AG0144-A3ABAJDXNF1-KB3L	5	Mutant	HOXB13	HOXB13:NM_006361.5:exon1	c.416C>A(p.P139H)	17:46805540	17:46805540	G	T	het	missense_variant	.	0.3315	.
FB21AG0144-A3ABAJDXNF1-KB3L	5	Mutant	SPOP	SPOP:NM_003563.3:exon11	c.1049C>T(p.A350V)	17:47677816	17:47677816	G	A	het	missense_variant	.	0.3282	.
FB21AG0144-A3ABAJDXNF1-KB3L	5	Mutant	FAT1	FAT1:NM_005245.4:exon21	c.11597C>T(p.A3866V)	4:187522466	4:187522466	G	A	het	missense_variant	rs781093382	0.3272	.
FB21AG0144-A3ABAJDXNF1-KB3L	5	Mutant	ARID1B	ARID1B:NM_017519.2:exon12	c.3482dup(p.Q1162Afs*11)	6:157505535	6:157505535	-	A	het	frameshift_variant	.	0.323	.
FB21AG0144-A3ABAJDXNF1-KB3L	5	Mutant	THADA	THADA:NM_022065.4:exon12	c.1804C>T(p.R602*)	2:43800057	2:43800057	G	A	het	stop_gained	rs766368134	0.3165	.
FB21AG0144-A3ABAJDXNF1-KB3L	5	Mutant	GRM8	GRM8:NM_000845.3:exon4	c.794T>A(p.I265N)	7:126544671	7:126544671	A	T	het	missense_variant	.	0.3103	.
FB21AG0144-A3ABAJDXNF1-KB3L	5	Mutant	RPTOR	RPTOR:NM_020761.3:exon34	c.3950C>T(p.A1317V)	17:78938072	17:78938072	C	T	het	missense_variant	.	0.3041	.
FB21AG0144-A3ABAJDXNF1-KB3L	5	Mutant	ATR	ATR:NM_001184.4:exon30	c.5278C>T(p.H1760Y)	3:142222214	3:142222214	G	A	het	missense_variant	rs1397970951	0.3009	.
FB21AG0144-A3ABAJDXNF1-KB3L	5	Mutant	EWSR1	EWSR1:NM_005243.4:exon8	c.949C>T(p.R317W)	22:29684750	22:29684750	C	T	het	missense_variant	.	0.2947	.
FB21AG0144-A3ABAJDXNF1-KB3L	5	Mutant	BRCA1	BRCA1:NM_007294.4:exon8	c.509G>A(p.R170Q)	17:41251830	17:41251830	C	T	het	missense_variant	rs80357264	0.2857	.
FB21AG0144-A3ABAJDXNF1-KB3L	5	Mutant	PLCB4	PLCB4:NM_000933.3:exon31	c.3085A>G(p.N1029D)	20:9440330	20:9440330	A	G	het	missense_variant	.	0.28	.
FB21AG0144-A3ABAJDXNF1-KB3L	5	Mutant	BTK	BTK:NM_000061.2:exon11	c.929G>A(p.S310N)	X:100613650	X:100613650	C	T	het	missense_variant	.	0.2769	.
FB21AG0144-A3ABAJDXNF1-KB3L	5	Mutant	EP300	EP300:NM_001429.4:exon31	c.6196C>T(p.Q2066*)	22:41573911	22:41573911	C	T	het	stop_gained	.	0.274	.
FB21AG0144-A3ABAJDXNF1-KB3L	5	Mutant	FAT1	FAT1:NM_005245.4:exon10	c.7932_7933del(p.N2645Ffs*4)	4:187539807	4:187539808	TC	-	het	frameshift_variant	.	0.2702	.
FB21AG0144-A3ABAJDXNF1-KB3L	5	Mutant	CREBBP	CREBBP:NM_004380.3:exon30	c.5150G>A(p.R1717H)	16:3781215	16:3781215	C	T	het	missense_variant	rs748975160	0.268	.
FB21AG0144-A3ABAJDXNF1-KB3L	5	Mutant	NTRK2	NTRK2:NM_006180.4:exon21	c.2375G>A(p.R792H)	9:87636210	9:87636210	G	A	het	missense_variant	rs957713208	0.26	.
FB21AG0144-A3ABAJDXNF1-KB3L	5	Mutant	NSD1	NSD1:NM_172349.2:exon8	c.3344G>A(p.R1115Q)	5:176665467	5:176665467	G	A	het	missense_variant	rs373227291	0.2565	.
FB21AG0144-A3ABAJDXNF1-KB3L	5	Mutant	RECQL4	RECQL4:NM_004260.3:exon5	c.1072A>G(p.M358V)	8:145741431	8:145741431	T	C	het	missense_variant	rs371503929	0.2562	.
FB21AG0144-A3ABAJDXNF1-KB3L	5	Mutant	PREX2	PREX2:NM_025170.6:exon8	c.943G>A(p.A315T)	8:68956825	8:68956825	G	A	het	missense_variant&splice_region_variant	rs184081186	0.2405	.
FB21AG0144-A3ABAJDXNF1-KB3L	5	Mutant	RET	RET:NM_020975.6:exon17	c.2816T>C(p.V939A)	10:43619133	10:43619133	T	C	het	missense_variant	.	0.2364	.
FB21AG0144-A3ABAJDXNF1-KB3L	5	Mutant	NF1	NF1:NM_000267.3:exon22	c.2877A>T(p.Q959H)	17:29556879	17:29556879	A	T	het	missense_variant	.	0.2323	.
FB21AG0144-A3ABAJDXNF1-KB3L	5	Mutant	NF2	NF2:NM_000268.3:exon13	c.1385G>A(p.R462H)	22:30070869	22:30070869	G	A	het	missense_variant	rs373650983	0.232	.
FB21AG0144-A3ABAJDXNF1-KB3L	5	Mutant	PTPN13	PTPN13:NM_006264.3:exon13	c.1989del(p.F663Lfs*7)	4:87655581	4:87655581	T	-	het	frameshift_variant	.	0.2205	.
FB21AG0144-A3ABAJDXNF1-KB3L	5	Mutant	AMER1	AMER1:NM_152424.4:exon2	c.2308T>C(p.S770P)	X:63410859	X:63410859	A	G	het	missense_variant	.	0.2154	.
FB21AG0144-A3ABAJDXNF1-KB3L	5	Mutant	BRCA2	BRCA2:NM_000059.3:exon11	c.5583del(p.V1862*)	13:32914070	13:32914070	A	-	het	frameshift_variant	rs587782161	0.2124	.
FB21AG0144-A3ABAJDXNF1-KB3L	5	Mutant	GRM3	GRM3:NM_000840.2:exon3	c.579dup(p.D194Rfs*10)	7:86415681	7:86415681	-	C	het	frameshift_variant	.	0.1989	.
FB21AG0144-A3ABAJDXNF1-KB3L	5	Mutant	PARP1	PARP1:NM_001618.4:exon5	c.678del(p.E227Kfs*12)	1:226576396	1:226576396	T	-	het	frameshift_variant	.	0.1946	.
FB21AG0144-A3ABAJDXNF1-KB3L	5	Mutant	TTF1	TTF1:NM_007344.4:exon2	c.821del(p.K274Sfs*149)	9:135277388	9:135277388	T	-	het	frameshift_variant	rs770528448	0.1917	.
FB21AG0144-A3ABAJDXNF1-KB3L	5	Mutant	POLE	POLE:NM_006231.4:exon16	c.1718G>T(p.R573L)	12:133248877	12:133248877	C	A	het	missense_variant	.	0.1806	.
FB21AG0144-A3ABAJDXNF1-KB3L	5	Mutant	PIK3CA	PIK3CA:NM_006218.4:exon9	c.1624G>A(p.E542K)	3:178936082	3:178936082	G	A	het	missense_variant	rs121913273	0.1698	.
FB21AG0144-A3ABAJDXNF1-KB3L	5	Mutant	PIK3CA	PIK3CA:NM_006218.4:exon20	c.3140A>G(p.H1047R)	3:178952085	3:178952085	A	G	het	missense_variant	rs121913279	0.1651	.
FB21AG0144-A3ABAJDXNF1-KB3L	5	Mutant	QKI	QKI:NM_006775.3:exon3	c.401del(p.K134Rfs*14)	6:163899920	6:163899920	A	-	het	frameshift_variant&splice_region_variant	rs755727862	0.1607	.
FB21AG0144-A3ABAJDXNF1-KB3L	5	Mutant	ARID1A	ARID1A:NM_139135.4:exon20	c.5916G>T(p.K1972N)	1:27106956	1:27106956	G	T	het	missense_variant	.	0.1571	.
FB21AG0144-A3ABAJDXNF1-KB3L	5	Mutant	PREX2	PREX2:NM_025170.6:exon1	c.50T>G(p.L17R)	8:68864679	8:68864679	T	G	het	missense_variant	.	0.1557	.
FB21AG0144-A3ABAJDXNF1-KB3L	5	Mutant	CDKN2A	CDKN2A:NM_000077.4:exon2	c.346G>T(p.D116Y)	9:21971012	9:21971012	C	A	het	missense_variant	rs1477500164	0.1495	.
FB21AG0144-A3ABAJDXNF1-KB3L	5	Mutant	STK11	STK11:NM_000455.5:exon6	c.842del(p.P281Rfs*6)	19:1221314	19:1221314	C	-	het	frameshift_variant	rs121913321	0.1442	.
FB21AG0144-A3ABAJDXNF1-KB3L	5	Mutant	FANCD2	FANCD2:NM_001018115.2:intron25	c.2386-1G>T	3:10108892	3:10108892	G	T	het	splice_acceptor_variant	.	0.1429	.
FB21AG0144-A3ABAJDXNF1-KB3L	5	Mutant	ATM	ATM:NM_000051.3:exon35	c.5318del(p.K1773Sfs*3)	11:108172510	11:108172510	A	-	het	frameshift_variant&splice_region_variant	rs876660289	0.1418	.
FB21AG0144-A3ABAJDXNF1-KB3L	5	Mutant	SOCS1	SOCS1:NM_003745.1:exon2	c.427A>C(p.S143R)	16:11348909	16:11348909	T	G	het	missense_variant	.	0.1403	.
FB21AG0144-A3ABAJDXNF1-KB3L	5	Mutant	PREX2	PREX2:NM_025170.6:exon5	c.472A>G(p.T158A)	8:68939487	8:68939487	A	G	het	missense_variant	.	0.1366	.
FB21AG0144-A3ABAJDXNF1-KB3L	5	Mutant	PIK3R2	PIK3R2:NM_005027.4:exon6	c.755C>T(p.P252L)	19:18272245	19:18272245	C	T	het	missense_variant	.	0.1364	.
FB21AG0144-A3ABAJDXNF1-KB3L	5	Mutant	RHBDF2	RHBDF2:NM_024599.5:exon19	c.2468T>C(p.L823P)	17:74467818	17:74467818	A	G	het	missense_variant	.	0.1359	.
FB21AG0144-A3ABAJDXNF1-KB3L	5	Mutant	EP300	EP300:NM_001429.4:exon31	c.6970del(p.H2324Tfs*29)	22:41574679	22:41574679	C	-	het	frameshift_variant	.	0.1306	.
FB21AG0144-A3ABAJDXNF1-KB3L	5	Mutant	NF1	NF1:NM_000267.3:exon55	c.8075G>A(p.R2692Q)	17:29686011	17:29686011	G	A	het	missense_variant	rs1170836879	0.1225	.
FB21AG0144-A3ABAJDXNF1-KB3L	5	Mutant	RHOA	RHOA:NM_001664.4:exon3	c.182C>T(p.A61V)	3:49405956	3:49405956	G	A	het	missense_variant	.	0.1216	.
FB21AG0144-A3ABAJDXNF1-KB3L	5	Mutant	PKHD1	PKHD1:NM_138694.4:exon14	c.1066C>A(p.P356T)	6:51927369	6:51927369	G	T	het	missense_variant	.	0.1212	.
FB21AG0144-A3ABAJDXNF1-KB3L	5	Mutant	RET	RET:NM_020975.6:exon9	c.1702G>A(p.G568S)	10:43608354	10:43608354	G	A	het	missense_variant	rs140464432	0.1198	.
FB21AG0144-A3ABAJDXNF1-KB3L	5	Mutant	GNAQ	GNAQ:NM_002072.5:exon7	c.985A>G(p.T329A)	9:80336334	9:80336334	T	C	het	missense_variant	.	0.1167	.
FB21AG0144-A3ABAJDXNF1-KB3L	5	Mutant	RPTOR	RPTOR:NM_020761.3:exon6	c.779C>T(p.A260V)	17:78727934	17:78727934	C	T	het	missense_variant	.	0.1154	.
FB21AG0144-A3ABAJDXNF1-KB3L	5	Mutant	ESR1	ESR1:NM_000125.3:exon4	c.975del(p.I326Yfs*17)	6:152265522	6:152265522	G	-	het	frameshift_variant	rs1467954450	0.1149	.
FB21AG0144-A3ABAJDXNF1-KB3L	5	Mutant	RELN	RELN:NM_005045.4:exon35	c.5314T>C(p.C1772R)	7:103202297	7:103202297	A	G	het	missense_variant	.	0.1138	.
FB21AG0144-A3ABAJDXNF1-KB3L	5	Mutant	ARID1A	ARID1A:NM_139135.4:exon8	c.2657del(p.P886Hfs*5)	1:27089697	1:27089697	C	-	het	frameshift_variant	.	0.1111	.
FB21AG0144-A3ABAJDXNF1-KB3L	5	Mutant	RNF43	RNF43:NM_017763.5:exon9	c.1129C>T(p.P377S)	17:56436008	17:56436008	G	A	het	missense_variant	.	0.109	.
FB21AG0144-A3ABAJDXNF1-KB3L	5	Mutant	PALB2	PALB2:NM_024675.4:exon4	c.839dup(p.N280Kfs*3)	16:23647027	16:23647027	-	T	het	frameshift_variant	.	0.1071	.
FB21AG0144-A3ABAJDXNF1-KB3L	5	Mutant	NF1	NF1:NM_000267.3:exon17	c.1882del(p.Y628Tfs*3)	17:29552144	17:29552144	T	-	het	frameshift_variant	.	0.1014	.
FB21AG0144-A3ABAJDXNF1-KB3L	5	Mutant	PPM1D	PPM1D:NM_003620.4:exon6	c.1745G>A(p.R582H)	17:58740840	17:58740840	G	A	het	missense_variant	rs149137187	0.0995	.
FB21AG0144-A3ABAJDXNF1-KB3L	5	Mutant	ADGRB3	ADGRB3:NM_001704.3:exon3	c.280T>C(p.S94P)	6:69348847	6:69348847	T	C	het	missense_variant	.	0.0973	.
FB21AG0144-A3ABAJDXNF1-KB3L	5	Mutant	LRP1B	LRP1B:NM_018557.3:exon68	c.10606G>T(p.G3536*)	2:141135781	2:141135781	C	A	het	stop_gained	.	0.097	.
FB21AG0144-A3ABAJDXNF1-KB3L	5	Mutant	BLM	BLM:NM_000057.4:exon16	c.3193A>G(p.N1065D)	15:91337570	15:91337570	A	G	het	missense_variant	.	0.0949	.
FB21AG0144-A3ABAJDXNF1-KB3L	5	Mutant	INPP4B	INPP4B:NM_003866.3:exon27	c.2647G>T(p.G883*)	4:142950063	4:142950063	C	A	het	stop_gained	.	0.0938	.
FB21AG0144-A3ABAJDXNF1-KB3L	5	Mutant	IRF2	IRF2:NM_002199.4:exon2	c.20G>T(p.R7L)	4:185350199	4:185350199	C	A	het	missense_variant	.	0.0915	.
FB21AG0144-A3ABAJDXNF1-KB3L	5	Mutant	ALK	ALK:NM_004304.5:exon16	c.2771del(p.G924Vfs*15)	2:29451794	2:29451794	C	-	het	frameshift_variant	.	0.0909	.
FB21AG0144-A3ABAJDXNF1-KB3L	5	Mutant	RB1	RB1:NM_000321.2:exon25	c.2575C>A(p.L859I)	13:49050891	13:49050891	C	A	het	missense_variant	.	0.0881	.
FB21AG0144-A3ABAJDXNF1-KB3L	5	Mutant	PRDM1	PRDM1:NM_001198.4:exon5	c.1672G>A(p.G558S)	6:106553707	6:106553707	G	A	het	missense_variant	rs753053806	0.0867	.
FB21AG0144-A3ABAJDXNF1-KB3L	5	Mutant	PIK3CA	PIK3CA:NM_006218.4:exon1	c.263G>A(p.R88Q)	3:178916876	3:178916876	G	A	het	missense_variant	rs121913287	0.0863	.
FB21AG0144-A3ABAJDXNF1-KB3L	5	Mutant	PPP2R1A	PPP2R1A:NM_014225.6:exon3	c.202G>A(p.A68T)	19:52709248	19:52709248	G	A	het	missense_variant	.	0.0849	.
FB21AG0144-A3ABAJDXNF1-KB3L	5	Mutant	NKX2-1	NKX2-1:NM_003317.4:exon2	c.931G>A(p.A311T)	14:36986668	14:36986668	C	T	het	missense_variant	.	0.0845	.
FB21AG0144-A3ABAJDXNF1-KB3L	5	Mutant	MDM2	MDM2:NM_002392.5:exon11	c.961del(p.L321Ffs*52)	12:69233090	12:69233090	C	-	het	frameshift_variant	rs1225914287	0.0747	.
FB21AG0144-A3ABAJDXNF1-KB3L	5	Mutant	CYP2D6	CYP2D6:NM_000106.6:exon7	c.1163G>T(p.R388L)	22:42523459	22:42523459	C	A	het	missense_variant	.	0.0681	.
FB21AG0144-A3ABAJDXNF1-KB3L	5	Mutant	ARID2	ARID2:NM_152641.4:exon15	c.2806G>T(p.G936C)	12:46244712	12:46244712	G	T	het	missense_variant	rs118033428	0.0661	.
FB21AG0144-A3ABAJDXNF1-KB3L	5	Mutant	GRM3	GRM3:NM_000840.2:exon3	c.578_579dup(p.D194Pfs*24)	7:86415681	7:86415681	-	CC	het	frameshift_variant	.	0.0595	.
FB21AG0144-A3ABAJDXNF1-KB3L	5	Mutant	BAK1	BAK1:NM_001188.4:exon3	c.164_165insA(p.A56Cfs*13)	6:33543611	6:33543611	-	T	het	frameshift_variant	.	0.0567	.
FB21AG0144-A3ABAJDXNF1-KB3L	5	Mutant	ARID2	ARID2:NM_152641.4:exon2	c.109del(p.I37Sfs*21)	12:46123837	12:46123837	A	-	het	frameshift_variant	.	0.0563	.
FB21AG0144-A3ABAJDXNF1-KB3L	5	Mutant	MSH6	MSH6:NM_000179.2:exon5	c.3227G>A(p.R1076H)	2:48030613	2:48030613	G	A	het	missense_variant	rs779617676	0.0556	.
FB21AG0144-A3ABAJDXNF1-KB3L	5	Mutant	ARID2	ARID2:NM_152641.4:exon15	c.2697del(p.K899Nfs*28)	12:46244600	12:46244600	A	-	het	frameshift_variant	.	0.0532	.
FB21AG0144-A3ABAJDXNF1-KB3L	5	Mutant	ARID2	ARID2:NM_152641.4:exon16	c.4908G>A(p.W1636*)	12:46254718	12:46254718	G	A	het	stop_gained	.	0.0423	.
FB21AG0144-A3ABAJDXNF1-KB3L	5	Mutant	NSD1	NSD1:NM_172349.2:exon6	c.2673G>A(p.W891*)	5:176638880	5:176638880	G	A	het	stop_gained	.	0.041	.
FB21AG0144-A3ABAJDXNF1-KB3L	5	Mutant	NKX2-1	NKX2-1:NM_003317.4:exon2	c.896C>T(p.A299V)	14:36986703	14:36986703	G	A	het	missense_variant	.	0.0402	.
FB21AG0144-A3ABAJDXNF1-KB3L	5	Mutant	RARA	RARA:NM_000964.4:exon9	c.1180C>T(p.R394W)	17:38512269	17:38512269	C	T	het	missense_variant	.	0.0357	.
FB21AG0144-A3ABAJDXNF1-KB3L	5	Mutant	LRP1B	LRP1B:NM_018557.3:exon19	c.2929del(p.S977Vfs*202)	2:141709468	2:141709468	T	-	het	frameshift_variant	.	0.0345	.
FB21AG0144-A3ABAJDXNF1-KB3L	5	Mutant	SMARCB1	SMARCB1:NM_003073.5:exon3	c.262G>A(p.V88M)	22:24135775	22:24135775	G	A	het	missense_variant	.	0.0342	.
FB21AG0144-A3ABAJDXNF1-KB3L	5	Mutant	PPP2R1A	PPP2R1A:NM_014225.6:exon10	c.1141C>T(p.R381W)	19:52722956	19:52722956	C	T	het	missense_variant	.	0.0327	.
FB21AG0144-A3ABAJDXNF1-KB3L	5	Mutant	PRSS1	PRSS1:NM_002769.5:exon1	c.23C>T(p.T8I)	7:142457358	7:142457358	C	T	het	missense_variant	rs201027769	0.0316	.
FB21AG0144-A3ABAJDXNF1-KB3L	5	Mutant	GATA6	GATA6:NM_005257.5:exon3	c.1297C>T(p.R433C)	18:19757077	18:19757077	C	T	het	missense_variant	.	0.0305	.
FB21AG0144-A3ABAJDXNF1-KB3L	5	Mutant	HDAC9	HDAC9:NM_001204144.3:exon12	c.1318dup(p.R440Pfs*52)	7:18688168	7:18688168	-	C	het	frameshift_variant	.	0.0303	.
FB21AG0144-A3ABAJDXNF1-KB3L	5	Mutant	ERCC3	ERCC3:NM_000122.2:exon2	c.84C>G(p.D28E)	2:128051239	2:128051239	G	C	het	missense_variant	.	0.0287	.
FB21AG0144-A3ABAJDXNF1-KB3L	5	Mutant	CBLB	CBLB:NM_170662.5:exon12	c.1622A>G(p.D541G)	3:105421275	3:105421275	T	C	het	missense_variant	.	0.0274	.
FB21AG0144-A3ABAJDXNF1-KB3L	5	Mutant	CREBBP	CREBBP:NM_004380.3:exon13	c.2318C>T(p.P773L)	16:3823897	16:3823897	G	A	het	missense_variant	rs1273214954	0.0262	.
FB21AG0144-A3ABAJDXNF1-KB3L	5	Mutant	EPAS1	EPAS1:NM_001430.5:exon2	c.194G>A(p.R65Q)	2:46574179	2:46574179	G	A	het	missense_variant	rs756121061	0.0258	.
FB21AG0144-A3ABAJDXNF1-KB3L	5	Mutant	STAG2	STAG2:NM_006603.5:exon21	c.2161G>A(p.E721K)	X:123200089	X:123200089	G	A	het	missense_variant	rs1477970164	0.0245	.
FB21AG0144-A3ABAJDXNF1-KB3L	5	Mutant	LYN	LYN:NM_002350.4:exon11	c.1096C>T(p.R366W)	8:56910950	8:56910950	C	T	het	missense_variant	.	0.024	.
FB21AG0144-A3ABAJDXNF1-KB3L	5	Mutant	NOTCH1	NOTCH1:NM_017617.5:exon19	c.2983G>A(p.G995S)	9:139403510	9:139403510	C	T	het	missense_variant	rs868369610	0.0239	.
FB21AG0144-A3ABAJDXNF1-KB3L	5	Mutant	FANCG	FANCG:NM_004629.1:exon6	c.770G>A(p.R257H)	9:35076975	9:35076975	C	T	het	missense_variant	rs372234656	0.0237	.
FB21AG0144-A3ABAJDXNF1-KB3L	5	Mutant	GATA3	GATA3:NM_001002295.2:exon3	c.676G>A(p.V226M)	10:8100702	10:8100702	G	A	het	missense_variant	rs1330938980	0.0233	.
FB21AG0144-A3ABAJDXNF1-KB3L	5	Mutant	CREBBP	CREBBP:NM_004380.3:exon31	c.6712G>A(p.G2238R)	16:3778336	16:3778336	C	T	het	missense_variant	rs749263945	0.0233	.
FB21AG0144-A3ABAJDXNF1-KB3L	5	Mutant	FAT1	FAT1:NM_005245.4:exon10	c.8170C>A(p.L2724I)	4:187539570	4:187539570	G	T	het	missense_variant	.	0.0231	.
FB21AG0144-A3ABAJDXNF1-KB3L	5	Mutant	EPCAM	EPCAM:NM_002354.3:exon3	c.218T>C(p.M73T)	2:47600980	2:47600980	T	C	het	missense_variant	.	0.0229	.
FB21AG0144-A3ABAJDXNF1-KB3L	5	Mutant	ERBB3	ERBB3:NM_001982.3:exon28	c.3605G>A(p.R1202Q)	12:56495415	12:56495415	G	A	het	missense_variant	rs373454755	0.0223	.
FB21AG0144-A3ABAJDXNF1-KB3L	5	Mutant	FGFR3	FGFR3:NM_000142.4:exon8	c.940G>A(p.A314T)	4:1805428	4:1805428	G	A	het	missense_variant	rs748488719	0.022	.
FB21AG0144-A3ABAJDXNF1-KB3L	5	Mutant	TERT	TERT:NM_001193376.2:exon2	c.1202C>T(p.A401V)	5:1293799	5:1293799	G	A	het	missense_variant	rs539667998	0.0209	.
FB21AG0144-A3ABAJDXNF1-KB3L	5	Mutant	NOTCH1	NOTCH1:NM_017617.5:exon22	c.3632G>A(p.R1211Q)	9:139401768	9:139401768	C	T	het	missense_variant	rs756362905	0.0201	.
FB21AG0144-A3ABAJDXNF1-KB3L	5	Mutant	FLT1	FLT1:NM_002019.4:exon30	c.3955G>A(p.A1319T)	13:28877366	13:28877366	C	T	het	missense_variant	rs1392528455	0.0198	.
FB21AG0144-A3ABAJDXNF1-KB3L	5	Mutant	DUSP2	DUSP2:NM_004418.4:exon3	c.646C>A(p.L216I)	2:96809977	2:96809977	G	T	het	missense_variant	.	0.0197	.
FB21AG0144-A3ABAJDXNF1-KB3L	5	Mutant	BRD4	BRD4:NM_058243.2:exon19	c.3839G>A(p.R1280H)	19:15349735	19:15349735	C	T	het	missense_variant	rs1481342247	0.0195	.
FB21AG0144-A3ABAJDXNF1-KB3L	5	Mutant	CREBBP	CREBBP:NM_004380.3:exon31	c.5992G>A(p.V1998M)	16:3779056	16:3779056	C	T	het	missense_variant	rs756378412	0.0192	.
FB21AG0144-A3ABAJDXNF1-KB3L	5	Mutant	FGFR3	FGFR3:NM_000142.4:exon5	c.535G>A(p.A179T)	4:1803183	4:1803183	G	A	het	missense_variant	rs764712450	0.0191	.
FB21AG0144-A3ABAJDXNF1-KB3L	5	Mutant	KMT2A	KMT2A:NM_005933.4:exon1	c.417del(p.G140Afs*10)	11:118307644	11:118307644	A	-	het	frameshift_variant	.	0.0183	.
FB21AG0144-A3ABAJDXNF1-KB3L	5	Mutant	ERCC2	ERCC2:NM_000400.3:exon11	c.1033C>T(p.R345C)	19:45867086	19:45867086	G	A	het	missense_variant	rs1201076330	0.0177	.
FB21AG0144-A3ABAJDXNF1-KB3L	5	Mutant	VHL	VHL:NM_000551.3:intron1	c.340+1G>A	3:10183872	3:10183872	G	A	het	splice_donor_variant	rs730882032	0.0175	.
FB21AG0144-A3ABAJDXNF1-KB3L	5	Mutant	RET	RET:NM_020975.6:exon4	c.700C>T(p.R234W)	10:43600474	10:43600474	C	T	het	missense_variant	.	0.0171	.
FB21AG0144-A3ABAJDXNF1-KB3L	5	Mutant	PDGFRB	PDGFRB:NM_002609.4:exon7	c.1033C>T(p.P345S)	5:149512407	5:149512407	G	A	het	missense_variant	rs2229558	0.0169	.
FB21AG0144-A3ABAJDXNF1-KB3L	5	Mutant	CDK6	CDK6:NM_001145306.1:exon2	c.190G>A(p.V64M)	7:92462448	7:92462448	C	T	het	missense_variant	.	0.0165	.
FB21AG0144-A3ABAJDXNF1-KB3L	5	Mutant	NOTCH1	NOTCH1:NM_017617.5:exon20	c.3286G>A(p.V1096M)	9:139402723	9:139402723	C	T	het	missense_variant	rs369730402	0.0162	.
FB21AG0144-A3ABAJDXNF1-KB3L	5	Mutant	FOXA1	FOXA1:NM_004496.5:exon2	c.364G>A(p.A122T)	14:38061625	14:38061625	C	T	het	missense_variant	rs1256568229	0.0161	.
FB21AG0144-A3ABAJDXNF1-KB3L	5	Mutant	MEN1	MEN1:NM_000244.3:exon10	c.1829G>A(p.R610Q)	11:64571825	11:64571825	C	T	het	missense_variant	rs794728635	0.016	.
FB21AG0144-A3ABAJDXNF1-KB3L	5	Mutant	BAP1	BAP1:NM_004656.4:exon13	c.1498G>A(p.G500S)	3:52437663	3:52437663	C	T	het	missense_variant	rs1378012462	0.0157	.
FB21AG0144-A3ABAJDXNF1-KB3L	5	Mutant	DAXX	DAXX:NM_001141969.2:exon5	c.1453G>A(p.E485K)	6:33287800	6:33287800	C	T	het	missense_variant	.	0.0156	.
FB21AG0144-A3ABAJDXNF1-KB3L	5	Mutant	CREBBP	CREBBP:NM_004380.3:exon31	c.5399G>A(p.R1800Q)	16:3779649	16:3779649	C	T	het	missense_variant	.	0.0152	.
FB21AG0144-A3ABAJDXNF1-KB3L	5	Mutant	TUBB3	TUBB3:NM_006086.4:exon4	c.914C>T(p.P305L)	16:90001773	16:90001773	C	T	het	missense_variant	.	0.0151	.
FB21AG0144-A3ABAJDXNF1-KB3L	5	Mutant	KEAP1	KEAP1:NM_012289.4:exon3	c.1136G>A(p.G379D)	19:10602442	19:10602442	C	T	het	missense_variant	rs1014914854	0.0151	.
FB21AG0144-A3ABAJDXNF1-KB3L	5	Mutant	ERBB2	ERBB2:NM_004448.3:exon27	c.3541G>A(p.V1181I)	17:37884070	17:37884070	G	A	het	missense_variant	rs776754071	0.0149	.
FB21AG0144-A3ABAJDXNF1-KB3L	5	Mutant	NOTCH1	NOTCH1:NM_017617.5:exon26	c.4810G>A(p.V1604M)	9:139399333	9:139399333	C	T	het	missense_variant	rs763765573	0.0148	.
FB21AG0144-A3ABAJDXNF1-KB3L	5	Mutant	BAX	BAX:NM_138763.4:exon3	c.134G>A(p.R45Q)	19:49459502	19:49459502	G	A	het	missense_variant	rs749142585	0.0143	.
FB21AG0144-A3ABAJDXNF1-KB3L	5	Mutant	BRD4	BRD4:NM_058243.2:exon6	c.1027G>A(p.A343T)	19:15375400	19:15375400	C	T	het	missense_variant	rs1448694650	0.014	.
FB21AG0144-A3ABAJDXNF1-KB3L	5	Mutant	HRAS	HRAS:NM_176795.4:exon2	c.44G>A(p.G15D)	11:534279	11:534279	C	T	het	missense_variant	.	0.0137	.
FB21AG0144-A3ABAJDXNF1-KB3L	5	Mutant	PRDM1	PRDM1:NM_001198.4:exon5	c.1496C>T(p.T499I)	6:106553531	6:106553531	C	T	het	missense_variant	.	0.0135	.
FB21AG0144-A3ABAJDXNF1-KB3L	5	Mutant	JARID2	JARID2:NM_004973.4:exon7	c.1597G>A(p.V533M)	6:15497053	6:15497053	G	A	het	missense_variant	rs372890344	0.0134	.
FB21AG0144-A3ABAJDXNF1-KB3L	5	Mutant	DOT1L	DOT1L:NM_032482.3:exon14	c.1321G>A(p.V441M)	19:2210824	19:2210824	G	A	het	missense_variant	rs766521628	0.0134	.
FB21AG0144-A3ABAJDXNF1-KB3L	5	Mutant	SOCS1	SOCS1:NM_003745.1:exon2	c.563G>A(p.R188H)	16:11348773	16:11348773	C	T	het	missense_variant	.	0.0128	.
FB21AG0144-A3ABAJDXNF1-KB3L	5	Mutant	ARID1B	ARID1B:NM_017519.2:exon17	c.4574C>T(p.P1525L)	6:157522341	6:157522341	C	T	het	missense_variant	rs757628046	0.0125	.
FB21AG0144-A3ABAJDXNF1-KB3L	5	Mutant	NOTCH1	NOTCH1:NM_017617.5:exon26	c.4726G>A(p.V1576M)	9:139399417	9:139399417	C	T	het	missense_variant	.	0.0125	.
FB21AG0144-A3ABAJDXNF1-KB3L	5	Mutant	ZNF703	ZNF703:NM_025069.3:exon1	c.172G>A(p.A58T)	8:37553669	8:37553669	G	A	het	missense_variant	rs1236834421	0.0124	.
FB21AG0144-A3ABAJDXNF1-KB3L	5	Mutant	TUBB3	TUBB3:NM_006086.4:exon4	c.922G>A(p.G308S)	16:90001781	16:90001781	G	A	het	missense_variant	.	0.0124	.
FB21AG0144-A3ABAJDXNF1-KB3L	5	Mutant	DOT1L	DOT1L:NM_032482.3:exon24	c.2983C>T(p.R995W)	19:2222151	19:2222151	C	T	het	missense_variant	rs760542574	0.0123	.
FB21AG0144-A3ABAJDXNF1-KB3L	5	Mutant	ERBB2	ERBB2:NM_004448.3:exon13	c.1585G>A(p.V529I)	17:37872625	17:37872625	G	A	het	missense_variant	rs747838206	0.0122	.
FB21AG0144-A3ABAJDXNF1-KB3L	5	Mutant	KDM5A	KDM5A:NM_001042603.3:exon27	c.4753G>A(p.E1585K)	12:402038	12:402038	C	T	het	missense_variant	.	0.0121	.
FB21AG0144-A3ABAJDXNF1-KB3L	5	Mutant	POLD1	POLD1:NM_001256849.1:exon19	c.2327G>A(p.R776Q)	19:50917075	19:50917075	G	A	het	missense_variant	rs141801845	0.012	.
FB21AG0144-A3ABAJDXNF1-KB3L	5	Mutant	CDKN1A	CDKN1A:NM_078467.2:exon3	c.137G>A(p.R46H)	6:36652015	6:36652015	G	A	het	missense_variant	rs1309823433	0.0119	.
FB21AG0144-A3ABAJDXNF1-KB3L	5	Mutant	RECQL4	RECQL4:NM_004260.3:exon19	c.3173G>A(p.R1058H)	8:145737590	8:145737590	C	T	het	missense_variant	rs778819494	0.0118	.
FB21AG0144-A3ABAJDXNF1-KB3L	5	Mutant	MEN1	MEN1:NM_000244.3:exon2	c.106C>T(p.L36F)	11:64577476	11:64577476	G	A	het	missense_variant	.	0.0118	.
FB21AG0144-A3ABAJDXNF1-KB3L	5	Mutant	ARID1A	ARID1A:NM_139135.4:exon1	c.1103G>A(p.G368D)	1:27023997	1:27023997	G	A	het	missense_variant	.	0.0117	.
FB21AG0144-A3ABAJDXNF1-KB3L	5	Mutant	NTHL1	NTHL1:NM_002528.7:exon1	c.71G>A(p.C24Y)	16:2097754	16:2097754	C	T	het	missense_variant	rs1034291686	0.0115	.
FB21AG0144-A3ABAJDXNF1-KB3L	5	Mutant	NTHL1	NTHL1:NM_002528.7:exon3	c.457G>A(p.V153M)	16:2094699	16:2094699	C	T	het	missense_variant	rs781629683	0.0114	.
FB21AG0144-A3ABAJDXNF1-KB3L	5	Mutant	RECQL4	RECQL4:NM_004260.3:exon5	c.1124G>A(p.R375H)	8:145741379	8:145741379	C	T	het	missense_variant	rs398124115	0.0113	.
FB21AG0144-A3ABAJDXNF1-KB3L	5	Mutant	TOP1	TOP1:NM_003286.4:exon2	c.49C>T(p.R17*)	20:39658086	20:39658086	C	T	het	stop_gained	.	0.0113	.
FB21AG0144-A3ABAJDXNF1-KB3L	5	Mutant	EPHA2	EPHA2:NM_004431.5:exon5	c.1151G>A(p.R384H)	1:16464509	1:16464509	C	T	het	missense_variant	rs745610834	0.0112	.
FB21AG0144-A3ABAJDXNF1-KB3L	5	Mutant	SMARCA4	SMARCA4:NM_003072.4:exon27	c.3841G>A(p.V1281I)	19:11144509	19:11144509	G	A	het	missense_variant	rs587778685	0.0112	.
FB21AG0144-A3ABAJDXNF1-KB3L	5	Mutant	TNFAIP3	TNFAIP3:NM_001270507.2:exon7	c.1315C>T(p.R439W)	6:138199897	6:138199897	C	T	het	missense_variant	rs751928111	0.0109	.
FB21AG0144-A3ABAJDXNF1-KB3L	5	Mutant	STK11	STK11:NM_000455.5:exon1	c.71C>T(p.T24M)	19:1206983	19:1206983	C	T	het	missense_variant	rs770503805	0.0107	.
FB21AG0144-A3ABAJDXNF1-KB3L	5	Mutant	MYC	MYC:NM_002467.6:exon3	c.1115G>A(p.R372Q)	8:128752954	8:128752954	G	A	het	missense_variant	rs878873271	0.0106	.
FB21AG0144-A3ABAJDXNF1-KB3L	5	Mutant	DUSP2	DUSP2:NM_004418.4:exon1	c.77G>A(p.R26H)	2:96811017	2:96811017	C	T	het	missense_variant	.	0.0105	.
FB21AG0144-A3ABAJDXNF1-KB3L	5	Mutant	SOCS1	SOCS1:NM_003745.1:exon2	c.283G>A(p.A95T)	16:11349053	16:11349053	C	T	het	missense_variant	rs771377049	0.0103	.
FB21AG0144-A3ABAJDXNF1-KB3L	5	Mutant	XPC	XPC:NM_004628.4:exon9	c.1243C>T(p.R415*)	3:14200140	3:14200140	G	A	het	stop_gained	rs757958943	0.0102	.
FB21AG0144-A3ABAJDXNF1-KB3L	5	Mutant	RPTOR	RPTOR:NM_020761.3:exon20	c.2258C>T(p.A753V)	17:78867522	17:78867522	C	T	het	missense_variant	rs770546124	0.0101	.
FB21AG0144-A3ABAJDXNF1-KB3L	5	Mutant	ZNF217	ZNF217:NM_006526.2:exon1	c.1351G>A(p.E451K)	20:52198015	20:52198015	C	T	het	missense_variant	rs200131894	0.0101	.
FB21AG0144-A3ABAJDXNF1-KB3L	5	Mutant	JUN	JUN:NM_002228.4:exon1	c.346C>T(p.R116C)	1:59248397	1:59248397	G	A	het	missense_variant	.	0.01	.
FB21AG0144-A3ABAJDXNF1-KB3L	5	CNV	MYC	.	.	.	.	.	.	.	.	.	.	4.239
FB21AG0144-A3ABAJDXNF1-KB3L	5	MS	.	.	MSI	.	.	.	.	.	.	.	0.9804	.
FB21AG0144-A3ABAJDXNF1-KB3L	5	TMB	.	.	.	.	.	.	.	.	.	.	.	122.6
FB21AG0145-A3ABAJDXNF1-KB3L	5	SNP	DPYD	DPYD:NM_000110.4:exon13	c.1627A>G(p.I543V)	1:97981395	1:97981395	T	C	het	missense_variant	rs1801159	0.5263	.
FB21AG0145-A3ABAJDXNF1-KB3L	5	SNP	GSTP1	GSTP1:NM_000852.4:exon5	c.313A>G(p.I105V)	11:67352689	11:67352689	A	G	het	missense_variant	rs1695	0.5079	.
FB21AG0145-A3ABAJDXNF1-KB3L	5	SNP	MTHFR	MTHFR:NM_005957.5:exon5	c.665C>T(p.A222V)	1:11856378	1:11856378	G	A	hom	missense_variant	rs1801133	1	.
FB21AG0145-A3ABAJDXNF1-KB3L	5	SNP	NQO1	NQO1:NM_000903.3:exon6	c.559C>T(p.P187S)	16:69745145	16:69745145	G	A	het	missense_variant	rs1800566	0.5556	.
FB21AG0145-A3ABAJDXNF1-KB3L	5	SNP	GSTM1	.	.	.	.	.	.	hom	.	.	.	.
FB21AG0145-A3ABAJDXNF1-KB3L	5	Mutant	MLH1	MLH1:NM_000249.3:intron9	c.790+1G>A	3:37056036	3:37056036	G	A	het	splice_donor_variant	rs267607789	0.6875	.
FB21AG0145-A3ABAJDXNF1-KB3L	5	Mutant	CTNNB1	CTNNB1:NM_001098210.2:exon3	c.134C>T(p.S45F)	3:41266137	3:41266137	C	T	het	missense_variant	rs121913409	0.6735	.
FB21AG0145-A3ABAJDXNF1-KB3L	5	Mutant	FAT1	FAT1:NM_005245.4:exon10	c.7932_7933del(p.N2645Ffs*4)	4:187539807	4:187539808	TC	-	het	frameshift_variant	.	0.479	.
FB21AG0145-A3ABAJDXNF1-KB3L	5	Mutant	HOXB13	HOXB13:NM_006361.5:exon1	c.416C>A(p.P139H)	17:46805540	17:46805540	G	T	het	missense_variant	.	0.4516	.
FB21AG0145-A3ABAJDXNF1-KB3L	5	Mutant	RNF43	RNF43:NM_017763.5:exon9	c.1562A>G(p.D521G)	17:56435575	17:56435575	T	C	het	missense_variant	.	0.4512	.
FB21AG0145-A3ABAJDXNF1-KB3L	5	Mutant	NF2	NF2:NM_000268.3:exon13	c.1385G>A(p.R462H)	22:30070869	22:30070869	G	A	het	missense_variant	rs373650983	0.4337	.
FB21AG0145-A3ABAJDXNF1-KB3L	5	Mutant	MAP2K1	MAP2K1:NM_002755.3:intron3	c.438+2T>C	15:66729232	15:66729232	T	C	het	splice_donor_variant	.	0.4107	.
FB21AG0145-A3ABAJDXNF1-KB3L	5	Mutant	EP300	EP300:NM_001429.4:exon31	c.6196C>T(p.Q2066*)	22:41573911	22:41573911	C	T	het	stop_gained	.	0.4021	.
FB21AG0145-A3ABAJDXNF1-KB3L	5	Mutant	ARID1B	ARID1B:NM_017519.2:exon11	c.3236C>T(p.A1079V)	6:157502242	6:157502242	C	T	het	missense_variant	.	0.3929	.
FB21AG0145-A3ABAJDXNF1-KB3L	5	Mutant	RET	RET:NM_020975.6:exon17	c.2816T>C(p.V939A)	10:43619133	10:43619133	T	C	het	missense_variant	.	0.375	.
FB21AG0145-A3ABAJDXNF1-KB3L	5	Mutant	NQO1	NQO1:NM_000903.3:exon6	c.583C>T(p.H195Y)	16:69745121	16:69745121	G	A	het	missense_variant	.	0.374	.
FB21AG0145-A3ABAJDXNF1-KB3L	5	Mutant	RECQL4	RECQL4:NM_004260.3:exon5	c.1072A>G(p.M358V)	8:145741431	8:145741431	T	C	het	missense_variant	rs371503929	0.3708	.
FB21AG0145-A3ABAJDXNF1-KB3L	5	Mutant	PLCB4	PLCB4:NM_000933.3:exon31	c.3085A>G(p.N1029D)	20:9440330	20:9440330	A	G	het	missense_variant	.	0.3696	.
FB21AG0145-A3ABAJDXNF1-KB3L	5	Mutant	EWSR1	EWSR1:NM_005243.4:exon8	c.949C>T(p.R317W)	22:29684750	22:29684750	C	T	het	missense_variant	.	0.367	.
FB21AG0145-A3ABAJDXNF1-KB3L	5	Mutant	RPTOR	RPTOR:NM_020761.3:exon34	c.3950C>T(p.A1317V)	17:78938072	17:78938072	C	T	het	missense_variant	.	0.3667	.
FB21AG0145-A3ABAJDXNF1-KB3L	5	Mutant	SPOP	SPOP:NM_003563.3:exon11	c.1049C>T(p.A350V)	17:47677816	17:47677816	G	A	het	missense_variant	.	0.3582	.
FB21AG0145-A3ABAJDXNF1-KB3L	5	Mutant	PARP1	PARP1:NM_001618.4:exon5	c.678del(p.E227Kfs*12)	1:226576396	1:226576396	T	-	het	frameshift_variant	.	0.3509	.
FB21AG0145-A3ABAJDXNF1-KB3L	5	Mutant	NSD1	NSD1:NM_172349.2:exon8	c.3344G>A(p.R1115Q)	5:176665467	5:176665467	G	A	het	missense_variant	rs373227291	0.35	.
FB21AG0145-A3ABAJDXNF1-KB3L	5	Mutant	NF1	NF1:NM_000267.3:exon55	c.8075G>A(p.R2692Q)	17:29686011	17:29686011	G	A	het	missense_variant	rs1170836879	0.3478	.
FB21AG0145-A3ABAJDXNF1-KB3L	5	Mutant	ADGRB3	ADGRB3:NM_001704.3:exon3	c.280T>C(p.S94P)	6:69348847	6:69348847	T	C	het	missense_variant	.	0.3448	.
FB21AG0145-A3ABAJDXNF1-KB3L	5	Mutant	RELN	RELN:NM_005045.4:exon35	c.5314T>C(p.C1772R)	7:103202297	7:103202297	A	G	het	missense_variant	.	0.3333	.
FB21AG0145-A3ABAJDXNF1-KB3L	5	Mutant	NTRK2	NTRK2:NM_006180.4:exon21	c.2375G>A(p.R792H)	9:87636210	9:87636210	G	A	het	missense_variant	rs957713208	0.3333	.
FB21AG0145-A3ABAJDXNF1-KB3L	5	Mutant	CREBBP	CREBBP:NM_004380.3:exon30	c.5150G>A(p.R1717H)	16:3781215	16:3781215	C	T	het	missense_variant	rs748975160	0.3333	.
FB21AG0145-A3ABAJDXNF1-KB3L	5	Mutant	BRCA1	BRCA1:NM_007294.4:exon8	c.509G>A(p.R170Q)	17:41251830	17:41251830	C	T	het	missense_variant	rs80357264	0.3333	.
FB21AG0145-A3ABAJDXNF1-KB3L	5	Mutant	CDKN2A	CDKN2A:NM_000077.4:exon2	c.346G>T(p.D116Y)	9:21971012	9:21971012	C	A	het	missense_variant	rs1477500164	0.3304	.
FB21AG0145-A3ABAJDXNF1-KB3L	5	Mutant	PIK3CA	PIK3CA:NM_006218.4:exon20	c.3140A>G(p.H1047R)	3:178952085	3:178952085	A	G	het	missense_variant	rs121913279	0.3294	.
FB21AG0145-A3ABAJDXNF1-KB3L	5	Mutant	ATR	ATR:NM_001184.4:exon30	c.5278C>T(p.H1760Y)	3:142222214	3:142222214	G	A	het	missense_variant	rs1397970951	0.3291	.
FB21AG0145-A3ABAJDXNF1-KB3L	5	Mutant	RHBDF2	RHBDF2:NM_024599.5:exon19	c.2468T>C(p.L823P)	17:74467818	17:74467818	A	G	het	missense_variant	.	0.3171	.
FB21AG0145-A3ABAJDXNF1-KB3L	5	Mutant	PIK3CA	PIK3CA:NM_006218.4:exon1	c.263G>A(p.R88Q)	3:178916876	3:178916876	G	A	het	missense_variant	rs121913287	0.3163	.
FB21AG0145-A3ABAJDXNF1-KB3L	5	Mutant	GATA4	GATA4:NM_002052.5:exon2	c.45del(p.G16Vfs*232)	8:11565861	8:11565861	C	-	het	frameshift_variant	.	0.3148	.
FB21AG0145-A3ABAJDXNF1-KB3L	5	Mutant	PPM1D	PPM1D:NM_003620.4:exon6	c.1745G>A(p.R582H)	17:58740840	17:58740840	G	A	het	missense_variant	rs149137187	0.3049	.
FB21AG0145-A3ABAJDXNF1-KB3L	5	Mutant	THADA	THADA:NM_022065.4:exon12	c.1804C>T(p.R602*)	2:43800057	2:43800057	G	A	het	stop_gained	rs766368134	0.2931	.
FB21AG0145-A3ABAJDXNF1-KB3L	5	Mutant	RPTOR	RPTOR:NM_020761.3:exon6	c.779C>T(p.A260V)	17:78727934	17:78727934	C	T	het	missense_variant	.	0.2911	.
FB21AG0145-A3ABAJDXNF1-KB3L	5	Mutant	ARID1B	ARID1B:NM_017519.2:exon12	c.3482dup(p.Q1162Afs*11)	6:157505535	6:157505535	-	A	het	frameshift_variant	.	0.2907	.
FB21AG0145-A3ABAJDXNF1-KB3L	5	Mutant	PKHD1	PKHD1:NM_138694.4:intron42	c.6865+2T>C	6:51768782	6:51768782	A	G	het	splice_donor_variant	.	0.2857	.
FB21AG0145-A3ABAJDXNF1-KB3L	5	Mutant	RB1	RB1:NM_000321.2:exon25	c.2575C>A(p.L859I)	13:49050891	13:49050891	C	A	het	missense_variant	.	0.2769	.
FB21AG0145-A3ABAJDXNF1-KB3L	5	Mutant	FAT1	FAT1:NM_005245.4:exon21	c.11597C>T(p.A3866V)	4:187522466	4:187522466	G	A	het	missense_variant	rs781093382	0.275	.
FB21AG0145-A3ABAJDXNF1-KB3L	5	Mutant	GRM8	GRM8:NM_000845.3:exon4	c.794T>A(p.I265N)	7:126544671	7:126544671	A	T	het	missense_variant	.	0.2593	.
FB21AG0145-A3ABAJDXNF1-KB3L	5	Mutant	NF1	NF1:NM_000267.3:exon22	c.2877A>T(p.Q959H)	17:29556879	17:29556879	A	T	het	missense_variant	.	0.2553	.
FB21AG0145-A3ABAJDXNF1-KB3L	5	Mutant	GRM3	GRM3:NM_000840.2:exon3	c.579dup(p.D194Rfs*10)	7:86415681	7:86415681	-	C	het	frameshift_variant	.	0.25	.
FB21AG0145-A3ABAJDXNF1-KB3L	5	Mutant	PTPN13	PTPN13:NM_006264.3:exon13	c.1989del(p.F663Lfs*7)	4:87655581	4:87655581	T	-	het	frameshift_variant	.	0.2449	.
FB21AG0145-A3ABAJDXNF1-KB3L	5	Mutant	PDCD1	PDCD1:NM_005018.3:exon2	c.105del(p.T36Pfs*9)	2:242795104	2:242795104	G	-	het	frameshift_variant	.	0.2381	.
FB21AG0145-A3ABAJDXNF1-KB3L	5	Mutant	ARID2	ARID2:NM_152641.4:exon15	c.2806G>T(p.G936C)	12:46244712	12:46244712	G	T	het	missense_variant	rs118033428	0.2348	.
FB21AG0145-A3ABAJDXNF1-KB3L	5	Mutant	QKI	QKI:NM_006775.3:exon3	c.401del(p.K134Rfs*14)	6:163899920	6:163899920	A	-	het	frameshift_variant&splice_region_variant	rs755727862	0.2292	.
FB21AG0145-A3ABAJDXNF1-KB3L	5	Mutant	BRCA2	BRCA2:NM_000059.3:exon11	c.5583del(p.V1862*)	13:32914070	13:32914070	A	-	het	frameshift_variant	rs587782161	0.2182	.
FB21AG0145-A3ABAJDXNF1-KB3L	5	Mutant	MDM2	MDM2:NM_002392.5:exon11	c.961del(p.L321Ffs*52)	12:69233090	12:69233090	C	-	het	frameshift_variant	rs1225914287	0.2153	.
FB21AG0145-A3ABAJDXNF1-KB3L	5	Mutant	NKX2-1	NKX2-1:NM_003317.4:exon2	c.931G>A(p.A311T)	14:36986668	14:36986668	C	T	het	missense_variant	.	0.1923	.
FB21AG0145-A3ABAJDXNF1-KB3L	5	Mutant	PREX2	PREX2:NM_025170.6:exon8	c.943G>A(p.A315T)	8:68956825	8:68956825	G	A	het	missense_variant&splice_region_variant	rs184081186	0.1905	.
FB21AG0145-A3ABAJDXNF1-KB3L	5	Mutant	CYP2D6	CYP2D6:NM_000106.6:exon7	c.1163G>T(p.R388L)	22:42523459	22:42523459	C	A	het	missense_variant	.	0.1866	.
FB21AG0145-A3ABAJDXNF1-KB3L	5	Mutant	TTF1	TTF1:NM_007344.4:exon2	c.821del(p.K274Sfs*149)	9:135277388	9:135277388	T	-	het	frameshift_variant	rs770528448	0.1818	.
FB21AG0145-A3ABAJDXNF1-KB3L	5	Mutant	IRF2	IRF2:NM_002199.4:exon2	c.20G>T(p.R7L)	4:185350199	4:185350199	C	A	het	missense_variant	.	0.1774	.
FB21AG0145-A3ABAJDXNF1-KB3L	5	Mutant	CBLB	CBLB:NM_170662.5:exon12	c.1622A>G(p.D541G)	3:105421275	3:105421275	T	C	het	missense_variant	.	0.1742	.
FB21AG0145-A3ABAJDXNF1-KB3L	5	Mutant	PRSS1	PRSS1:NM_002769.5:exon1	c.23C>T(p.T8I)	7:142457358	7:142457358	C	T	het	missense_variant	rs201027769	0.1667	.
FB21AG0145-A3ABAJDXNF1-KB3L	5	Mutant	POLE	POLE:NM_006231.4:exon16	c.1718G>T(p.R573L)	12:133248877	12:133248877	C	A	het	missense_variant	.	0.1087	.
FB21AG0145-A3ABAJDXNF1-KB3L	5	Mutant	FANCE	FANCE:NM_021922.3:exon9	c.1487T>C(p.V496A)	6:35430669	6:35430669	T	C	het	missense_variant	.	0.0769	.
FB21AG0145-A3ABAJDXNF1-KB3L	5	Mutant	CYP2D6	CYP2D6:NM_000106.6:exon6	c.920T>C(p.M307T)	22:42523909	22:42523909	A	G	het	missense_variant	.	0.0724	.
FB21AG0145-A3ABAJDXNF1-KB3L	5	Mutant	STAT3	STAT3:NM_139276.2:exon4	c.341G>A(p.R114H)	17:40497608	17:40497608	C	T	het	missense_variant	rs1344978308	0.068	.
FB21AG0145-A3ABAJDXNF1-KB3L	5	Mutant	SPOP	SPOP:NM_003563.3:exon9	c.779C>T(p.T260M)	17:47684670	17:47684670	G	A	het	missense_variant	rs376811676	0.0543	.
FB21AG0145-A3ABAJDXNF1-KB3L	5	Mutant	FANCG	FANCG:NM_004629.1:exon5	c.641G>A(p.R214H)	9:35077266	9:35077266	C	T	het	missense_variant	rs1195912341	0.0526	.
FB21AG0145-A3ABAJDXNF1-KB3L	5	Mutant	RHBDF2	RHBDF2:NM_024599.5:exon9	c.1045C>T(p.R349C)	17:74473069	17:74473069	G	A	het	missense_variant	rs755603496	0.0439	.
FB21AG0145-A3ABAJDXNF1-KB3L	5	Mutant	PIK3R1	PIK3R1:NM_181504.4:exon7	c.875G>A(p.R292H)	5:67591092	5:67591092	G	A	het	missense_variant	.	0.0424	.
FB21AG0145-A3ABAJDXNF1-KB3L	5	Mutant	RECQL4	RECQL4:NM_004260.3:exon16	c.2609G>T(p.G870V)	8:145738376	8:145738376	C	A	het	missense_variant	.	0.0393	.
FB21AG0145-A3ABAJDXNF1-KB3L	5	Mutant	MC1R	MC1R:NM_002386.3:exon1	c.886C>T(p.L296F)	16:89986552	16:89986552	C	T	het	missense_variant	.	0.0357	.
FB21AG0145-A3ABAJDXNF1-KB3L	5	Mutant	IFNGR2	IFNGR2:NM_001329128.1:exon7	c.836C>T(p.S279L)	21:34805078	21:34805078	C	T	het	missense_variant	rs116536727	0.0357	.
FB21AG0145-A3ABAJDXNF1-KB3L	5	Mutant	RNF43	RNF43:NM_017763.5:exon4	c.434G>A(p.R145Q)	17:56440903	17:56440903	C	T	het	missense_variant	rs151209912	0.0202	.
FB21AG0145-A3ABAJDXNF1-KB3L	5	Mutant	MCL1	MCL1:NM_021960.5:exon2	c.772G>A(p.V258I)	1:150550884	1:150550884	C	T	het	missense_variant	.	0.0152	.
FB21AG0145-A3ABAJDXNF1-KB3L	5	CNV	MET	.	.	.	.	.	.	.	.	.	.	4.8102
FB21AG0145-A3ABAJDXNF1-KB3L	5	MS	.	.	MSI	.	.	.	.	.	.	.	0.95	.
FB21AG0145-A3ABAJDXNF1-KB3L	5	TMB	.	.	.	.	.	.	.	.	.	.	.	85.5
FB21AG0147-A3ABAJDXNF1-KB3L	6	SNP	CDA	CDA:NM_001785.3:exon1	c.79A>C(p.K27Q)	1:20915701	1:20915701	A	C	het	missense_variant	rs2072671	0.5146	.
FB21AG0147-A3ABAJDXNF1-KB3L	6	SNP	DPYD	DPYD:NM_000110.4:exon13	c.1627A>G(p.I543V)	1:97981395	1:97981395	T	C	het	missense_variant	rs1801159	0.5472	.
FB21AG0147-A3ABAJDXNF1-KB3L	6	SNP	GSTP1	GSTP1:NM_000852.4:exon5	c.313A>G(p.I105V)	11:67352689	11:67352689	A	G	het	missense_variant	rs1695	0.4478	.
FB21AG0147-A3ABAJDXNF1-KB3L	6	SNP	MTHFR	MTHFR:NM_005957.5:exon5	c.665C>T(p.A222V)	1:11856378	1:11856378	G	A	het	missense_variant	rs1801133	0.8887	.
FB21AG0147-A3ABAJDXNF1-KB3L	6	SNP	NQO1	NQO1:NM_000903.3:exon4	c.415C>T(p.R139W)	16:69748869	16:69748869	G	A	het	missense_variant&splice_region_variant	rs1131341	0.3807	.
FB21AG0147-A3ABAJDXNF1-KB3L	6	SNP	TYMS 6bp	TYMS:NM_001071.4:exon7	c.*450_*455delAAGTTA	18:673444	18:673449	TTAAAG	-	hom	3_prime_UTR_variant	rs151264360	0.927	.
FB21AG0147-A3ABAJDXNF1-KB3L	6	SNP	GSTT1	.	.	.	.	.	.	hom	.	.	.	.
FB21AG0147-A3ABAJDXNF1-KB3L	6	Germline	ATM	ATM:NM_000051.3:intron37	c.5675-4T>A	11:108178620	11:108178620	T	A	het	splice_region_variant&intron_variant	rs56075338	0.6447	.
FB21AG0147-A3ABAJDXNF1-KB3L	6	Germline	RECQL4	RECQL4:NM_004260.3:exon5	c.1115G>C(p.R372T)	8:145741388	8:145741388	C	G	het	missense_variant	rs200097701	0.5799	.
FB21AG0147-A3ABAJDXNF1-KB3L	6	Germline	FANCI	FANCI:NM_018193.3:exon14	c.1298A>T(p.H433L)	15:89821922	15:89821922	A	T	het	missense_variant	.	0.4473	.
FB21AG0147-A3ABAJDXNF1-KB3L	6	Mutant	TP53	TP53:NM_000546.5:exon5	c.524G>A(p.R175H)	17:7578406	17:7578406	C	T	het	missense_variant	rs28934578	0.6483	.
FB21AG0147-A3ABAJDXNF1-KB3L	6	Mutant	RAF1	RAF1:NM_002880.3:exon4	c.416A>T(p.H139L)	3:12650739	3:12650739	T	A	het	missense_variant	.	0.6306	.
FB21AG0147-A3ABAJDXNF1-KB3L	6	Mutant	RHOA	RHOA:NM_001664.4:exon5	c.424G>A(p.E142K)	3:49397800	3:49397800	C	T	het	missense_variant	.	0.5	.
FB21AG0147-A3ABAJDXNF1-KB3L	6	Mutant	LRP1B	LRP1B:NM_018557.3:exon17	c.2758C>G(p.Q920E)	2:141747113	2:141747113	G	C	het	missense_variant	.	0.3565	.
FB21AG0147-A3ABAJDXNF1-KB3L	6	Mutant	NF1	NF1:NM_000267.3:exon57	c.8320G>A(p.D2774N)	17:29701036	17:29701036	G	A	het	missense_variant	rs1475978079	0.3208	.
FB21AG0147-A3ABAJDXNF1-KB3L	6	Mutant	MTOR	MTOR:NM_004958.4:exon24	c.3644G>A(p.R1215K)	1:11270881	1:11270881	C	T	het	missense_variant	rs1243901560	0.3083	.
FB21AG0147-A3ABAJDXNF1-KB3L	6	Mutant	PIK3CA	PIK3CA:NM_006218.4:exon7	c.1357G>A(p.E453K)	3:178928079	3:178928079	G	A	het	missense_variant	rs1057519925	0.3029	.
FB21AG0147-A3ABAJDXNF1-KB3L	6	Mutant	BRCA2	BRCA2:NM_000059.3:exon25	c.9359T>C(p.I3120T)	13:32968928	13:32968928	T	C	het	missense_variant	.	0.2983	.
FB21AG0147-A3ABAJDXNF1-KB3L	6	Mutant	PTCH1	PTCH1:NM_000264.5:exon23	c.3895G>A(p.G1299S)	9:98209643	9:98209643	C	T	het	missense_variant	.	0.2913	.
FB21AG0147-A3ABAJDXNF1-KB3L	6	Mutant	RPTOR	RPTOR:NM_020761.3:exon10	c.1192G>A(p.E398K)	17:78811777	17:78811777	G	A	het	missense_variant	rs1273326444	0.2612	.
FB21AG0147-A3ABAJDXNF1-KB3L	6	Mutant	FOXL2	FOXL2:NM_023067.4:exon1	c.352G>C(p.E118Q)	3:138665213	3:138665213	C	G	het	missense_variant	.	0.25	.
FB21AG0147-A3ABAJDXNF1-KB3L	6	Mutant	ASCL4	ASCL4:NM_203436.2:exon1	c.307G>A(p.E103K)	12:108169299	12:108169299	G	A	het	missense_variant	rs1165128464	0.2365	.
FB21AG0147-A3ABAJDXNF1-KB3L	6	Mutant	AKT2	AKT2:NM_001626.6:exon11	c.976G>C(p.D326H)	19:40741996	19:40741996	C	G	het	missense_variant	.	0.2227	.
FB21AG0147-A3ABAJDXNF1-KB3L	6	Mutant	ASXL1	ASXL1:NM_015338.6:exon13	c.3540T>A(p.D1180E)	20:31024055	20:31024055	T	A	het	missense_variant	.	0.1461	.
FB21AG0147-A3ABAJDXNF1-KB3L	6	Mutant	BRCA1	BRCA1:NM_007294.4:exon7	c.335del(p.N112Ifs*7)	17:41256245	17:41256245	T	-	het	frameshift_variant	rs886040119	0.132	.
FB21AG0147-A3ABAJDXNF1-KB3L	6	Mutant	ALK	ALK:NM_004304.5:exon18	c.3035C>T(p.T1012M)	2:29449820	2:29449820	G	A	het	missense_variant	rs35073634	0.1091	.
FB21AG0147-A3ABAJDXNF1-KB3L	6	Mutant	PGR	PGR:NM_000926.4:exon1	c.1178_1203del(p.G393Afs*172)	11:100998599	11:100998624	CGGGGAGCGCGCGGAGGCCTCCGCGC	-	het	frameshift_variant	.	0.1089	.
FB21AG0147-A3ABAJDXNF1-KB3L	6	Mutant	ERCC5	ERCC5:NM_000123.3:exon15	c.3145G>C(p.D1049H)	13:103527837	13:103527837	G	C	het	missense_variant	.	0.1071	.
FB21AG0147-A3ABAJDXNF1-KB3L	6	Mutant	TP53	TP53:NM_000546.5:exon5	c.493C>T(p.Q165*)	17:7578437	17:7578437	G	A	het	stop_gained	rs730882001	0.1036	.
FB21AG0147-A3ABAJDXNF1-KB3L	6	Mutant	NOTCH1	NOTCH1:NM_017617.5:exon17	c.2704C>T(p.R902C)	9:139405141	9:139405141	G	A	het	missense_variant	rs1448345366	0.0666	.
FB21AG0147-A3ABAJDXNF1-KB3L	6	Mutant	BUB1B	BUB1B:NM_001211.5:exon21	c.2847C>G(p.Y949*)	15:40509865	15:40509865	C	G	het	stop_gained	.	0.0476	.
FB21AG0147-A3ABAJDXNF1-KB3L	6	Mutant	ATR	ATR:NM_001184.4:exon14	c.2821C>T(p.L941F)	3:142269129	3:142269129	G	A	het	missense_variant	.	0.0404	.
FB21AG0147-A3ABAJDXNF1-KB3L	6	Mutant	BRCA1	BRCA1:NM_007294.4:exon5	c.199G>A(p.D67N)	17:41258486	17:41258486	C	T	het	missense_variant	rs80357102	0.0162	.
FB21AG0147-A3ABAJDXNF1-KB3L	6	Mutant	FANCM	FANCM:NM_020937.4:exon1	c.187G>A(p.E63K)	14:45605421	14:45605421	G	A	het	missense_variant	rs768419961	0.0144	.
FB21AG0147-A3ABAJDXNF1-KB3L	6	Mutant	NRAS	NRAS:NM_002524.5:exon2	c.38G>A(p.G13D)	1:115258744	1:115258744	C	T	het	missense_variant	rs121434596	0.0042	.
FB21AG0147-A3ABAJDXNF1-KB3L	6	CNV	CCND1	.	.	.	.	.	.	.	.	.	.	7.9052
FB21AG0147-A3ABAJDXNF1-KB3L	6	CNV	CDK6	.	.	.	.	.	.	.	.	.	.	6.4122
FB21AG0147-A3ABAJDXNF1-KB3L	6	CNV	FGF19	.	.	.	.	.	.	.	.	.	.	5.8142
FB21AG0147-A3ABAJDXNF1-KB3L	6	CNV	SOX2	.	.	.	.	.	.	.	.	.	.	4.6566
FB21AG0147-A3ABAJDXNF1-KB3L	6	CNV	TERC	.	.	.	.	.	.	.	.	.	.	4.2348
FB21AG0147-A3ABAJDXNF1-KB3L	6	MS	.	.	MSS	.	.	.	.	.	.	.	0	.
FB21AG0147-A3ABAJDXNF1-KB3L	6	TMB	.	.	.	.	.	.	.	.	.	.	.	27.8
FB21AG0148-A3ABAJDXNF1-KB3L	6	SNP	CDA	CDA:NM_001785.3:exon1	c.79A>C(p.K27Q)	1:20915701	1:20915701	A	C	het	missense_variant	rs2072671	0.3235	.
FB21AG0148-A3ABAJDXNF1-KB3L	6	SNP	DPYD	DPYD:NM_000110.4:exon2	c.85C>T(p.R29C)	1:98348885	1:98348885	G	A	het	missense_variant	rs1801265	0.25	.
FB21AG0148-A3ABAJDXNF1-KB3L	6	SNP	ERCC1	ERCC1:NM_001983.4:exon4	c.354T>C(p.N118=)	19:45923653	19:45923653	A	G	hom	synonymous_variant	rs11615	1	.
FB21AG0148-A3ABAJDXNF1-KB3L	6	SNP	GSTP1	GSTP1:NM_000852.4:exon5	c.313A>G(p.I105V)	11:67352689	11:67352689	A	G	het	missense_variant	rs1695	0.4561	.
FB21AG0148-A3ABAJDXNF1-KB3L	6	SNP	MTHFR	MTHFR:NM_005957.5:exon5	c.665C>T(p.A222V)	1:11856378	1:11856378	G	A	het	missense_variant	rs1801133	0.8095	.
FB21AG0148-A3ABAJDXNF1-KB3L	6	SNP	NQO1	NQO1:NM_000903.3:exon6	c.559C>T(p.P187S)	16:69745145	16:69745145	G	A	het	missense_variant	rs1800566	0.375	.
FB21AG0148-A3ABAJDXNF1-KB3L	6	SNP	NQO1	NQO1:NM_000903.3:exon4	c.415C>T(p.R139W)	16:69748869	16:69748869	G	A	het	missense_variant&splice_region_variant	rs1131341	0.3659	.
FB21AG0148-A3ABAJDXNF1-KB3L	6	SNP	TYMS 6bp	TYMS:NM_001071.4:exon7	c.*450_*455delAAGTTA	18:673444	18:673449	TTAAAG	-	hom	3_prime_UTR_variant	rs151264360	0.85	.
FB21AG0148-A3ABAJDXNF1-KB3L	6	Mutant	BRCA1	BRCA1:NM_007294.4:exon11	c.3756_3759del(p.S1253Rfs*10)	17:41243789	17:41243792	AGAC	-	het	frameshift_variant	rs80357868	0.2162	.
FB21AG0148-A3ABAJDXNF1-KB3L	6	Mutant	DICER1	DICER1:NM_030621.4:exon24	c.4139G>T(p.W1380L)	14:95566184	14:95566184	C	A	het	missense_variant	.	0.2121	.
FB21AG0148-A3ABAJDXNF1-KB3L	6	Mutant	BARD1	BARD1:NM_000465.4:exon11	c.2098G>T(p.G700C)	2:215593636	2:215593636	C	A	het	missense_variant	.	0.2083	.
FB21AG0148-A3ABAJDXNF1-KB3L	6	Mutant	FLCN	FLCN:NM_144997.7:exon11	c.1285dup(p.H429Pfs*27)	17:17119708	17:17119708	-	G	het	frameshift_variant	rs80338682	0.2	.
FB21AG0148-A3ABAJDXNF1-KB3L	6	Mutant	SETD2	SETD2:NM_014159.6:exon7	c.4889G>A(p.S1630N)	3:47144864	3:47144864	C	T	het	missense_variant	.	0.1852	.
FB21AG0148-A3ABAJDXNF1-KB3L	6	Mutant	CCND1	CCND1:NM_053056.3:exon5	c.839_841del(p.E280del)	11:69465988	11:69465990	GAG	-	het	inframe_deletion	rs753296543	0.137	.
FB21AG0148-A3ABAJDXNF1-KB3L	6	Mutant	HGF	HGF:NM_000601.6:exon18	c.2029C>A(p.L677I)	7:81332055	7:81332055	G	T	het	missense_variant	.	0.1351	.
FB21AG0148-A3ABAJDXNF1-KB3L	6	Mutant	CBL	CBL:NM_005188.4:exon11	c.1688G>A(p.R563H)	11:119156023	11:119156023	G	A	het	missense_variant	rs1423287961	0.1094	.
FB21AG0148-A3ABAJDXNF1-KB3L	6	Mutant	MITF	MITF:NM_198159.3:exon3	c.511C>A(p.P171T)	3:69987129	3:69987129	C	A	het	missense_variant	.	0.098	.
FB21AG0148-A3ABAJDXNF1-KB3L	6	Mutant	HNF1A	HNF1A:NM_000545.6:exon9	c.1652G>A(p.S551N)	12:121437314	12:121437314	G	A	het	missense_variant	.	0.0882	.
FB21AG0148-A3ABAJDXNF1-KB3L	6	Mutant	IGF1R	IGF1R:NM_000875.5:exon2	c.278T>G(p.L93R)	15:99250974	15:99250974	T	G	het	missense_variant	.	0.0882	.
FB21AG0148-A3ABAJDXNF1-KB3L	6	Mutant	RPTOR	RPTOR:NM_020761.3:exon16	c.1728G>A(p.W576*)	17:78857658	17:78857658	G	A	het	stop_gained	.	0.0862	.
FB21AG0148-A3ABAJDXNF1-KB3L	6	Mutant	ZNF703	ZNF703:NM_025069.3:exon2	c.1217G>A(p.G406E)	8:37555636	8:37555636	G	A	het	missense_variant	.	0.0758	.
FB21AG0148-A3ABAJDXNF1-KB3L	6	Mutant	CBL	CBL:NM_005188.4:exon1	c.190G>A(p.D64N)	11:119077317	11:119077317	G	A	het	missense_variant	.	0.0758	.
FB21AG0148-A3ABAJDXNF1-KB3L	6	Mutant	POLD1	POLD1:NM_001256849.1:exon15	c.1786G>A(p.V596I)	19:50912052	19:50912052	G	A	het	missense_variant	rs773180520	0.0725	.
FB21AG0148-A3ABAJDXNF1-KB3L	6	Mutant	TNFAIP3	TNFAIP3:NM_001270507.2:exon7	c.1667C>T(p.P556L)	6:138200249	6:138200249	C	T	het	missense_variant	rs1325986802	0.0714	.
FB21AG0148-A3ABAJDXNF1-KB3L	6	Mutant	SMARCA4	SMARCA4:NM_003072.4:exon6	c.1051C>A(p.R351S)	19:11098533	19:11098533	C	A	het	missense_variant	.	0.069	.
FB21AG0148-A3ABAJDXNF1-KB3L	6	Mutant	LZTR1	LZTR1:NM_006767.4:exon1	c.27dup(p.Q10Afs*24)	22:21336680	22:21336680	-	G	het	frameshift_variant	rs760808069	0.0597	.
FB21AG0148-A3ABAJDXNF1-KB3L	6	Mutant	NOTCH1	NOTCH1:NM_017617.5:exon23	c.3684del(p.V1229Lfs*216)	9:139401385	9:139401385	G	-	het	frameshift_variant	.	0.0597	.
FB21AG0148-A3ABAJDXNF1-KB3L	6	Mutant	BRCA1	BRCA1:NM_007294.4:exon7	c.427G>C(p.E143Q)	17:41256153	17:41256153	C	G	het	missense_variant	rs80356991	0.0595	.
FB21AG0148-A3ABAJDXNF1-KB3L	6	Mutant	KEAP1	KEAP1:NM_012289.4:exon3	c.1208G>C(p.W403S)	19:10602370	19:10602370	C	G	het	missense_variant	.	0.0545	.
FB21AG0148-A3ABAJDXNF1-KB3L	6	Mutant	CDKN2A	CDKN2A:NM_000077.4:exon1	c.117_123delinsAGCACCA(p.N39K)	9:21974704	9:21974710	CGGTGCG	TGGTGCT	het	missense_variant	.	0.0533	.
FB21AG0148-A3ABAJDXNF1-KB3L	6	Mutant	MEN1	MEN1:NM_000244.3:exon10	c.1561dup(p.R521Pfs*15)	11:64572092	11:64572092	-	G	het	frameshift_variant	rs767319284	0.0526	.
FB21AG0148-A3ABAJDXNF1-KB3L	6	Mutant	RUNX1	RUNX1:NM_001001890.3:exon6	c.1004C>T(p.S335L)	21:36164790	21:36164790	G	A	het	missense_variant	rs1456340235	0.0481	.
FB21AG0148-A3ABAJDXNF1-KB3L	6	Mutant	RHBDF2	RHBDF2:NM_024599.5:exon4	c.247C>T(p.P83S)	17:74475927	17:74475927	G	A	het	missense_variant	.	0.0467	.
FB21AG0148-A3ABAJDXNF1-KB3L	6	Mutant	KDR	KDR:NM_002253.3:exon19	c.2267-1194_2667dup(p.L889_I890ins*)	4:55962456	4:55962456	-	3708	het	stop_gained&inframe_insertion	.	0.1765	.
FB21AG0148-A3ABAJDXNF1-KB3L	6	Mutant	FAT1	FAT1:NM_005245.4:exon6	c.3642+1175_4063dup(p.E1354_P1355insLLHVLHLSF*)	4:187557298	4:187557298	-	2403	het	stop_gained	.	0.12	.
FB21AG0148-A3ABAJDXNF1-KB3L	6	Mutant	TAP2	TAP2:NM_018833.2:exon2	c.46_493+3del	6:32805515	6:32805965	451	-	het	splice_donor_variant&coding_sequence_variant&intron_variant	.	0.0505	.
FB21AG0148-A3ABAJDXNF1-KB3L	6	Mutant	ROS1	ROS1:NM_002944.2:exon38	c.6006-18_6078dup(p.E2027Cfs*9)	6:117638362	6:117638362	-	91	het	stop_gained&frameshift_variant	.	0.2857	.
FB21AG0148-A3ABAJDXNF1-KB3L	6	SV	NTRK1	RCC1:NM_001269.5|NTRK1:NM_001007792.1	RCC1:5'UTR~NTRK1:exon2	1:28855501	1:156811927	.	.	.	.	.	0.6486	.
FB21AG0148-A3ABAJDXNF1-KB3L	6	MS	.	.	Failed	.	.	.	.	.	.	.	0	.
FB21AG0148-A3ABAJDXNF1-KB3L	6	TMB	.	.	.	.	.	.	.	.	.	.	.	6.2
FB21AG0160-A3ABAJDXNF1-KB3L	7	SNP	CDA	CDA:NM_001785.3:exon1	c.79A>C(p.K27Q)	1:20915701	1:20915701	A	C	hom	missense_variant	rs2072671	0.998	.
FB21AG0160-A3ABAJDXNF1-KB3L	7	SNP	DPYD	DPYD:NM_000110.4:exon13	c.1627A>G(p.I543V)	1:97981395	1:97981395	T	C	het	missense_variant	rs1801159	0.4783	.
FB21AG0160-A3ABAJDXNF1-KB3L	7	SNP	ERCC1	ERCC1:NM_001983.4:exon4	c.354T>C(p.N118=)	19:45923653	19:45923653	A	G	hom	synonymous_variant	rs11615	0.999	.
FB21AG0160-A3ABAJDXNF1-KB3L	7	SNP	MTHFR	MTHFR:NM_005957.5:exon5	c.665C>T(p.A222V)	1:11856378	1:11856378	G	A	het	missense_variant	rs1801133	0.4986	.
FB21AG0160-A3ABAJDXNF1-KB3L	7	SNP	NQO1	NQO1:NM_000903.3:exon6	c.559C>T(p.P187S)	16:69745145	16:69745145	G	A	het	missense_variant	rs1800566	0.5188	.
FB21AG0160-A3ABAJDXNF1-KB3L	7	SNP	TYMS 6bp	TYMS:NM_001071.4:exon7	c.*450_*455delAAGTTA	18:673444	18:673449	TTAAAG	-	hom	3_prime_UTR_variant	rs151264360	0.9306	.
FB21AG0160-A3ABAJDXNF1-KB3L	7	SNP	UGT1A1	UGT1A1:NM_000463.3:2	.	2:234668879	2:234668879	-	AT	het	upstream_gene_variant	rs34983651	0.3904	.
FB21AG0160-A3ABAJDXNF1-KB3L	7	SNP	GSTT1	.	.	.	.	.	.	hom	.	.	.	.
FB21AG0160-A3ABAJDXNF1-KB3L	7	Germline	EXT2	EXT2:NM_000401.3:exon5	c.941T>A(p.L314*)	11:44146437	11:44146437	T	A	het	stop_gained	.	0.5221	.
FB21AG0160-A3ABAJDXNF1-KB3L	7	Germline	RECQL4	RECQL4:NM_004260.3:exon12	c.1936C>T(p.R646C)	8:145739434	8:145739434	G	A	het	missense_variant	rs398124116	0.5147	.
FB21AG0160-A3ABAJDXNF1-KB3L	7	Germline	TP53	TP53:NM_000546.5:exon3	c.91G>A(p.V31I)	17:7579705	17:7579705	C	T	het	missense_variant	rs201753350	0.48	.
FB21AG0160-A3ABAJDXNF1-KB3L	7	Germline	FANCI	FANCI:NM_018193.3:exon4	c.284T>A(p.L95Q)	15:89804070	15:89804070	T	A	het	missense_variant	rs201553891	0.4772	.
FB21AG0160-A3ABAJDXNF1-KB3L	7	Mutant	CDKN2A	CDKN2A:NM_000077.4:exon2	c.238C>T(p.R80*)	9:21971120	9:21971120	G	A	het	stop_gained	rs121913388	0.6189	.
FB21AG0160-A3ABAJDXNF1-KB3L	7	Mutant	BRCA1	BRCA1:NM_007294.4:exon11	c.3400G>A(p.E1134K)	17:41244148	17:41244148	C	T	het	missense_variant	.	0.3652	.
FB21AG0160-A3ABAJDXNF1-KB3L	7	Mutant	BTG2	BTG2:NM_006763.3:exon1	c.83G>T(p.G28V)	1:203274817	1:203274817	G	T	het	missense_variant	.	0.3414	.
FB21AG0160-A3ABAJDXNF1-KB3L	7	Mutant	MYD88	MYD88:NM_002468.4:exon4	c.728G>A(p.S243N)	3:38182292	3:38182292	G	A	het	missense_variant	rs1353791431	0.3239	.
FB21AG0160-A3ABAJDXNF1-KB3L	7	Mutant	FANCI	FANCI:NM_018193.3:exon30	c.3081_3086del(p.V1028_L1029del)	15:89848839	15:89848844	CTTGTT	-	het	inframe_deletion	.	0.011	.
FB21AG0160-A3ABAJDXNF1-KB3L	7	Mutant	ABCC2	ABCC2:NM_000392.5:exon10	c.1274C>T(p.S425F)	10:101563840	10:101563840	C	T	het	missense_variant	rs137854867	0.0106	.
FB21AG0160-A3ABAJDXNF1-KB3L	7	MS	.	.	MSS	.	.	.	.	.	.	.	0	.
FB21AG0160-A3ABAJDXNF1-KB3L	7	TMB	.	.	.	.	.	.	.	.	.	.	.	4.1
FB21AG0172-A3ABAJDXNF1-KB3L	9	SNP	DPYD	DPYD:NM_000110.4:exon13	c.1627A>G(p.I543V)	1:97981395	1:97981395	T	C	het	missense_variant	rs1801159	0.5148	.
FB21AG0172-A3ABAJDXNF1-KB3L	9	SNP	GSTT1	.	.	.	.	.	.	hom	.	.	.	.
FB21AG0172-A3ABAJDXNF1-KB3L	9	SNP	GSTM1	.	.	.	.	.	.	hom	.	.	.	.
FB21AG0172-A3ABAJDXNF1-KB3L	9	Germline	RET	RET:NM_020975.6:exon10	c.1760_1761delinsAA(p.R587Q)	10:43609004	10:43609005	GG	AA	het	missense_variant&splice_region_variant	.	0.581	.
FB21AG0172-A3ABAJDXNF1-KB3L	9	Germline	BRIP1	BRIP1:NM_032043.3:exon6	c.587A>G(p.N196S)	17:59924502	17:59924502	T	C	het	missense_variant	rs550707862	0.5408	.
FB21AG0172-A3ABAJDXNF1-KB3L	9	Germline	ERCC2	ERCC2:NM_000400.3:exon22	c.2086T>C(p.W696R)	19:45855571	19:45855571	A	G	het	missense_variant	.	0.5357	.
FB21AG0172-A3ABAJDXNF1-KB3L	9	Germline	DENND1A	DENND1A:NM_024820.3:exon21	c.1660T>C(p.W554R)	9:126164109	9:126164109	A	G	het	missense_variant	rs766813189	0.5102	.
FB21AG0172-A3ABAJDXNF1-KB3L	9	Germline	NTHL1	NTHL1:NM_002528.7:exon2	c.349C>A(p.P117T)	16:2096134	16:2096134	G	T	het	missense_variant	rs149277519	0.5026	.
FB21AG0172-A3ABAJDXNF1-KB3L	9	Germline	BARD1	BARD1:NM_000465.4:exon4	c.783A>G(p.L261=)	2:215645815	2:215645815	T	C	het	synonymous_variant	rs201862973	0.479	.
FB21AG0172-A3ABAJDXNF1-KB3L	9	Germline	TSHR	TSHR:NM_000369.3:exon10	c.1574T>C(p.F525S)	14:81609976	14:81609976	T	C	het	missense_variant	rs200138601	0.4249	.
FB21AG0172-A3ABAJDXNF1-KB3L	9	Mutant	ARAF	ARAF:NM_001256196.1:exon7	c.661G>A(p.V221I)	X:47426132	X:47426132	G	A	het	missense_variant	rs1345707414	0.4164	.
FB21AG0172-A3ABAJDXNF1-KB3L	9	Mutant	TP53	TP53:NM_000546.5:exon6	c.647_648del(p.V216Gfs*5)	17:7578201	17:7578202	CA	-	het	frameshift_variant	.	0.1618	.
FB21AG0172-A3ABAJDXNF1-KB3L	9	Mutant	APC	APC:NM_000038.6:exon16	c.2413C>T(p.R805*)	5:112173704	5:112173704	C	T	het	stop_gained	rs587779783	0.1538	.
FB21AG0172-A3ABAJDXNF1-KB3L	9	Mutant	ERBB2	ERBB2:NM_004448.3:exon12	c.1417C>T(p.H473Y)	17:37872096	17:37872096	C	T	het	missense_variant	.	0.0967	.
FB21AG0172-A3ABAJDXNF1-KB3L	9	Mutant	ERBIN	ERBIN:NM_018695.4:exon3	c.28C>T(p.R10W)	5:65288574	5:65288574	C	T	het	missense_variant	rs778078799	0.0198	.
FB21AG0172-A3ABAJDXNF1-KB3L	9	Mutant	PTPN13	PTPN13:NM_006264.3:exon6	c.608G>A(p.R203Q)	4:87614801	4:87614801	G	A	het	missense_variant	rs567152948	0.0196	.
FB21AG0172-A3ABAJDXNF1-KB3L	9	Mutant	BRCA1	BRCA1:NM_007294.4:exon13	c.4269C>A(p.S1423R)	17:41234509	17:41234509	G	T	het	missense_variant	.	0.0158	.
FB21AG0172-A3ABAJDXNF1-KB3L	9	Mutant	TSC1	TSC1:NM_000368.5:exon17	c.2162G>A(p.R721H)	9:135779084	9:135779084	C	T	het	missense_variant	rs769566267	0.011	.
FB21AG0172-A3ABAJDXNF1-KB3L	9	Mutant	DAXX	DAXX:NM_001141969.2:exon3	c.281G>A(p.R94H)	6:33289271	6:33289271	C	T	het	missense_variant	rs1303387799	0.0107	.
FB21AG0172-A3ABAJDXNF1-KB3L	9	Mutant	SDHC	SDHC:NM_003001.3:exon5	c.395_405+41del	1:161326616	1:161326667	52	-	het	splice_donor_variant&coding_sequence_variant&intron_variant	.	0.0063	.
FB21AG0172-A3ABAJDXNF1-KB3L	9	CNV	FLT3	.	.	.	.	.	.	.	.	.	.	7.0684
FB21AG0172-A3ABAJDXNF1-KB3L	9	SV	TSC2	SRRM2:NM_016333.4|TSC2:NM_000548.5	SRRM2:5'UTR~TSC2:exon23	16:2804834	16:2125811	.	.	.	.	.	0.3669	.
FB21AG0172-A3ABAJDXNF1-KB3L	9	MS	.	.	MSS	.	.	.	.	.	.	.	0.0385	.
FB21AG0172-A3ABAJDXNF1-KB3L	9	TMB	.	.	.	.	.	.	.	.	.	.	.	4.1
FB21AG0183-A3ABAJDXNF1-KB3L	8	SNP	CDA	CDA:NM_001785.3:exon1	c.79A>C(p.K27Q)	1:20915701	1:20915701	A	C	het	missense_variant	rs2072671	0.4232	.
FB21AG0183-A3ABAJDXNF1-KB3L	8	SNP	MTHFR	MTHFR:NM_005957.5:exon5	c.665C>T(p.A222V)	1:11856378	1:11856378	G	A	het	missense_variant	rs1801133	0.4327	.
FB21AG0183-A3ABAJDXNF1-KB3L	8	SNP	NQO1	NQO1:NM_000903.3:exon6	c.559C>T(p.P187S)	16:69745145	16:69745145	G	A	het	missense_variant	rs1800566	0.3389	.
FB21AG0183-A3ABAJDXNF1-KB3L	8	SNP	TPMT	TPMT:NM_000367.4:exon9	c.719A>G(p.Y240C)	6:18130918	6:18130918	T	C	het	missense_variant	rs1142345	0.5299	.
FB21AG0183-A3ABAJDXNF1-KB3L	8	SNP	GSTT1	.	.	.	.	.	.	hom	.	.	.	.
FB21AG0183-A3ABAJDXNF1-KB3L	8	Germline	EXT2	EXT2:NM_000401.3:exon9	c.1471G>A(p.A491T)	11:44219445	11:44219445	G	A	het	missense_variant	rs146086025	0.5717	.
FB21AG0183-A3ABAJDXNF1-KB3L	8	Germline	FANCI	FANCI:NM_018193.3:exon27	c.2875C>T(p.R959W)	15:89847143	15:89847143	C	T	het	missense_variant	rs149167939	0.5432	.
FB21AG0183-A3ABAJDXNF1-KB3L	8	Germline	LHCGR	LHCGR:NM_000233.4:exon11	c.1184G>A(p.R395H)	2:48915752	2:48915752	C	T	het	missense_variant	rs754040582	0.5333	.
FB21AG0183-A3ABAJDXNF1-KB3L	8	Germline	ATM	ATM:NM_000051.3:exon58	c.8495G>A(p.R2832H)	11:108216546	11:108216546	G	A	het	missense_variant	rs529296539	0.5304	.
FB21AG0183-A3ABAJDXNF1-KB3L	8	Germline	IDH1	IDH1:NM_005896.3:exon4	c.297A>G(p.I99M)	2:209113210	2:209113210	T	C	het	missense_variant	rs142883642	0.4018	.
FB21AG0183-A3ABAJDXNF1-KB3L	8	Mutant	EGFR	EGFR:NM_005228.5:exon21	c.2573T>G(p.L858R)	7:55259515	7:55259515	T	G	het	missense_variant	rs121434568	0.2028	.
FB21AG0183-A3ABAJDXNF1-KB3L	8	Mutant	SLC34A2	SLC34A2:NM_006424.3:exon4	c.355_366del(p.S119_F122del)	4:25665928	4:25665939	AGTAGCGCCTTC	-	het	inframe_deletion	.	0.2022	.
FB21AG0183-A3ABAJDXNF1-KB3L	8	Mutant	ATM	ATM:NM_000051.3:exon10	c.1570T>A(p.W524R)	11:108121762	11:108121762	T	A	het	missense_variant	.	0.1486	.
FB21AG0183-A3ABAJDXNF1-KB3L	8	Mutant	BLM	BLM:NM_000057.4:exon15	c.2839A>G(p.I947V)	15:91333894	15:91333894	A	G	het	missense_variant	rs189925962	0.0513	.
FB21AG0183-A3ABAJDXNF1-KB3L	8	Mutant	PDE11A	PDE11A:NM_001077196.2:exon12	c.935T>A(p.L312Q)	2:178562138	2:178562138	A	T	het	missense_variant	rs201572288	0.0452	.
FB21AG0183-A3ABAJDXNF1-KB3L	8	Mutant	BRCA2	BRCA2:NM_000059.3:exon11	c.4376A>G(p.N1459S)	13:32912868	13:32912868	A	G	het	missense_variant	rs117187202	0.039	.
FB21AG0183-A3ABAJDXNF1-KB3L	8	Mutant	PDE11A	PDE11A:NM_001077196.2:exon8	c.589A>G(p.K197E)	2:178592768	2:178592768	T	C	het	missense_variant	rs189421632	0.0381	.
FB21AG0183-A3ABAJDXNF1-KB3L	8	Mutant	FAT1	FAT1:NM_005245.4:exon10	c.5881G>A(p.G1961S)	4:187541859	4:187541859	C	T	het	missense_variant	rs560450489	0.0353	.
FB21AG0183-A3ABAJDXNF1-KB3L	8	Mutant	SDHA	SDHA:NM_004168.4:exon8	c.1046T>G(p.L349R)	5:233742	5:233742	T	G	het	missense_variant	.	0.0326	.
FB21AG0183-A3ABAJDXNF1-KB3L	8	Mutant	EMSY	EMSY:NM_020193.4:exon18	c.2608C>G(p.L870V)	11:76253310	11:76253310	C	G	het	missense_variant	.	0.0273	.
FB21AG0183-A3ABAJDXNF1-KB3L	8	Mutant	POLE	POLE:NM_006231.4:exon25	c.2974G>A(p.A992T)	12:133237641	12:133237641	C	T	het	missense_variant	rs115193764	0.0252	.
FB21AG0183-A3ABAJDXNF1-KB3L	8	Mutant	RET	RET:NM_020975.6:exon11	c.1903C>T(p.R635C)	10:43609951	10:43609951	C	T	het	missense_variant	rs377767410	0.0235	.
FB21AG0183-A3ABAJDXNF1-KB3L	8	Mutant	EMSY	EMSY:NM_020193.4:exon18	c.2689A>G(p.I897V)	11:76253391	11:76253391	A	G	het	missense_variant	rs762947112	0.0218	.
FB21AG0183-A3ABAJDXNF1-KB3L	8	Mutant	TTF1	TTF1:NM_007344.4:exon2	c.152G>C(p.R51T)	9:135278057	9:135278057	C	G	het	missense_variant	.	0.0217	.
FB21AG0183-A3ABAJDXNF1-KB3L	8	Mutant	TP53	TP53:NM_000546.5:exon5	c.524G>A(p.R175H)	17:7578406	17:7578406	C	T	het	missense_variant	rs28934578	0.0205	.
FB21AG0183-A3ABAJDXNF1-KB3L	8	Mutant	TSC1	TSC1:NM_000368.5:exon5	c.250G>A(p.A84T)	9:135801087	9:135801087	C	T	het	missense_variant	rs118203357	0.019	.
FB21AG0183-A3ABAJDXNF1-KB3L	8	Mutant	CDKN1C	CDKN1C:NM_000076.2:exon1	c.708G>T(p.E236D)	11:2906012	11:2906012	C	A	het	missense_variant	.	0.0189	.
FB21AG0183-A3ABAJDXNF1-KB3L	8	Mutant	CBL	CBL:NM_005188.4:exon10	c.1459A>G(p.M487V)	11:119155706	11:119155706	A	G	het	missense_variant	rs17848896	0.0175	.
FB21AG0183-A3ABAJDXNF1-KB3L	8	Mutant	CDK6	CDK6:NM_001145306.1:exon2	c.105C>A(p.N35K)	7:92462533	7:92462533	G	T	het	missense_variant	.	0.0171	.
FB21AG0183-A3ABAJDXNF1-KB3L	8	Mutant	SRSF2	SRSF2:NM_003016.4:intron1	c.362+1G>A	17:74732880	17:74732880	C	T	het	splice_donor_variant	.	0.0163	.
FB21AG0183-A3ABAJDXNF1-KB3L	8	Mutant	GATA3	GATA3:NM_001002295.2:exon2	c.59A>G(p.N20S)	10:8097677	10:8097677	A	G	het	missense_variant	rs1355554271	0.0126	.
FB21AG0183-A3ABAJDXNF1-KB3L	8	Mutant	YAP1	YAP1:NM_006106.5:exon2	c.367_378del(p.V123_H126del)	11:101984917	11:101984928	CATGTTCGAGCT	-	het	inframe_deletion	.	0.0107	.
FB21AG0183-A3ABAJDXNF1-KB3L	8	Mutant	RB1	RB1:NM_000321.2:exon25	c.2570G>A(p.R857H)	13:49050886	13:49050886	G	A	het	missense_variant	rs144668210	0.0102	.
FB21AG0183-A3ABAJDXNF1-KB3L	8	SV	ALK	EML4:NM_019063|ALK:NM_004304	EML4:exon6~ALK:exon19	2:42504748	2:29449190	.	.	.	.	.	0.0221	.
FB21AG0183-A3ABAJDXNF1-KB3L	8	MS	.	.	MSS	.	.	.	.	.	.	.	0.2885	.
FB21AG0183-A3ABAJDXNF1-KB3L	8	TMB	.	.	.	.	.	.	.	.	.	.	.	10.3
FB21AG0184-A3ABAJDXNF1-KB3L	8	SNP	CDA	CDA:NM_001785.3:exon1	c.79A>C(p.K27Q)	1:20915701	1:20915701	A	C	het	missense_variant	rs2072671	0.5581	.
FB21AG0184-A3ABAJDXNF1-KB3L	8	SNP	MTHFR	MTHFR:NM_005957.5:exon5	c.665C>T(p.A222V)	1:11856378	1:11856378	G	A	het	missense_variant	rs1801133	0.5375	.
FB21AG0184-A3ABAJDXNF1-KB3L	8	SNP	NQO1	NQO1:NM_000903.3:exon6	c.559C>T(p.P187S)	16:69745145	16:69745145	G	A	het	missense_variant	rs1800566	0.4583	.
FB21AG0184-A3ABAJDXNF1-KB3L	8	SNP	TPMT	TPMT:NM_000367.4:exon9	c.719A>G(p.Y240C)	6:18130918	6:18130918	T	C	het	missense_variant	rs1142345	0.2414	.
FB21AG0184-A3ABAJDXNF1-KB3L	8	SNP	GSTT1	.	.	.	.	.	.	hom	.	.	.	.
FB21AG0184-A3ABAJDXNF1-KB3L	8	Mutant	PRDM1	PRDM1:NM_001198.4:exon5	c.1725C>A(p.Y575*)	6:106553760	6:106553760	C	A	het	stop_gained	.	0.7	.
FB21AG0184-A3ABAJDXNF1-KB3L	8	Mutant	JARID2	JARID2:NM_004973.4:exon7	c.977G>A(p.R326H)	6:15496433	6:15496433	G	A	het	missense_variant	rs141622693	0.5278	.
FB21AG0184-A3ABAJDXNF1-KB3L	8	Mutant	MECOM	MECOM:NM_004991.4:exon8	c.1301C>T(p.A434V)	3:168834359	3:168834359	G	A	het	missense_variant	rs1042646683	0.4925	.
FB21AG0184-A3ABAJDXNF1-KB3L	8	Mutant	ARID1B	ARID1B:NM_017519.2:exon19	c.5741A>C(p.D1914A)	6:157528055	6:157528055	A	C	het	missense_variant	.	0.4553	.
FB21AG0184-A3ABAJDXNF1-KB3L	8	Mutant	TGFBR2	TGFBR2:NM_001024847.2:exon8	c.1657C>G(p.R553G)	3:30732969	3:30732969	C	G	het	missense_variant	.	0.4348	.
FB21AG0184-A3ABAJDXNF1-KB3L	8	Mutant	TP53	TP53:NM_000546.5:exon5	c.530C>T(p.P177L)	17:7578400	17:7578400	G	A	het	missense_variant	rs751477326	0.4167	.
FB21AG0184-A3ABAJDXNF1-KB3L	8	Mutant	BTG2	BTG2:NM_006763.3:exon2	c.185G>A(p.G62D)	1:203276274	1:203276274	G	A	het	missense_variant	.	0.4	.
FB21AG0184-A3ABAJDXNF1-KB3L	8	Mutant	TP53	TP53:NM_000546.5:exon5	c.542G>A(p.R181H)	17:7578388	17:7578388	C	T	het	missense_variant	rs397514495	0.386	.
FB21AG0184-A3ABAJDXNF1-KB3L	8	Mutant	SRC	SRC:NM_005417.4:exon4	c.104C>T(p.S35L)	20:36012660	20:36012660	C	T	het	missense_variant	.	0.3563	.
FB21AG0184-A3ABAJDXNF1-KB3L	8	Mutant	APC	APC:NM_000038.6:exon2	c.8C>A(p.A3E)	5:112090595	5:112090595	C	A	het	missense_variant	.	0.3514	.
FB21AG0184-A3ABAJDXNF1-KB3L	8	Mutant	RET	RET:NM_020975.6:exon20	c.3239C>T(p.A1080V)	10:43623611	10:43623611	C	T	het	missense_variant	rs1448966643	0.3265	.
FB21AG0184-A3ABAJDXNF1-KB3L	8	Mutant	SETBP1	SETBP1:NM_015559.3:exon4	c.769G>A(p.V257M)	18:42530074	18:42530074	G	A	het	missense_variant	rs144967125	0.1957	.
FB21AG0184-A3ABAJDXNF1-KB3L	8	MS	.	.	MSS	.	.	.	.	.	.	.	0.027	.
FB21AG0184-A3ABAJDXNF1-KB3L	8	TMB	.	.	.	.	.	.	.	.	.	.	.	17.5
FB21AG0197-A3ABAJDXNF1-KB3L	10	SNP	DPYD	DPYD:NM_000110.4:exon2	c.85C>T(p.R29C)	1:98348885	1:98348885	G	A	het	missense_variant	rs1801265	0.479	.
FB21AG0197-A3ABAJDXNF1-KB3L	10	SNP	DPYD	DPYD:NM_000110.4:exon13	c.1627A>G(p.I543V)	1:97981395	1:97981395	T	C	het	missense_variant	rs1801159	0.4523	.
FB21AG0197-A3ABAJDXNF1-KB3L	10	SNP	ERCC1	ERCC1:NM_001983.4:exon4	c.354T>C(p.N118=)	19:45923653	19:45923653	A	G	hom	synonymous_variant	rs11615	0.989	.
FB21AG0197-A3ABAJDXNF1-KB3L	10	SNP	MTHFR	MTHFR:NM_005957.5:exon5	c.665C>T(p.A222V)	1:11856378	1:11856378	G	A	hom	missense_variant	rs1801133	0.9941	.
FB21AG0197-A3ABAJDXNF1-KB3L	10	SNP	NQO1	NQO1:NM_000903.3:exon6	c.559C>T(p.P187S)	16:69745145	16:69745145	G	A	hom	missense_variant	rs1800566	0.9919	.
FB21AG0197-A3ABAJDXNF1-KB3L	10	SNP	TPMT	TPMT:NM_000367.4:exon9	c.719A>G(p.Y240C)	6:18130918	6:18130918	T	C	het	missense_variant	rs1142345	0.4676	.
FB21AG0197-A3ABAJDXNF1-KB3L	10	SNP	UGT1A1	UGT1A1:NM_000463.3:exon1	c.211G>A(p.G71R)	2:234669144	2:234669144	G	A	het	missense_variant	rs4148323	0.4721	.
FB21AG0197-A3ABAJDXNF1-KB3L	10	SNP	GSTT1	.	.	.	.	.	.	hom	.	.	.	.
FB21AG0197-A3ABAJDXNF1-KB3L	10	SNP	GSTM1	.	.	.	.	.	.	hom	.	.	.	.
FB21AG0197-A3ABAJDXNF1-KB3L	10	Mutant	GNA11	GNA11:NM_002067.5:exon2	c.259A>G(p.M87V)	19:3110269	19:3110269	A	G	het	missense_variant	rs1475313918	0.0172	.
FB21AG0197-A3ABAJDXNF1-KB3L	10	Mutant	NOTCH1	NOTCH1:NM_017617.5:exon19	c.3041C>T(p.T1014M)	9:139403452	9:139403452	G	A	het	missense_variant	rs1393225618	0.0169	.
FB21AG0197-A3ABAJDXNF1-KB3L	10	Mutant	STAG2	STAG2:NM_006603.5:exon5	c.320A>G(p.K107R)	X:123171408	X:123171408	A	G	het	missense_variant	rs749030891	0.0162	.
FB21AG0197-A3ABAJDXNF1-KB3L	10	Mutant	TNFAIP3	TNFAIP3:NM_001270507.2:exon6	c.811C>T(p.R271*)	6:138198218	6:138198218	C	T	het	stop_gained	rs864321626	0.014	.
FB21AG0197-A3ABAJDXNF1-KB3L	10	Mutant	DLL3	DLL3:NM_016941.4:exon5	c.725G>T(p.G242V)	19:39994783	19:39994783	G	T	het	missense_variant	.	0.0123	.
FB21AG0197-A3ABAJDXNF1-KB3L	10	Mutant	TNFAIP3	TNFAIP3:NM_001270507.2:exon2	c.224_233del(p.A75Efs*18)	6:138192588	6:138192597	CCACCCTGGA	-	het	frameshift_variant	.	0.0121	.
FB21AG0197-A3ABAJDXNF1-KB3L	10	Mutant	FH	FH:NM_000143.3:exon1	c.82T>G(p.L28V)	1:241682941	1:241682941	A	C	het	missense_variant	.	0.0118	.
FB21AG0197-A3ABAJDXNF1-KB3L	10	Mutant	ERBB4	ERBB4:NM_001042599.1:exon6	c.655G>A(p.G219S)	2:212589887	2:212589887	C	T	het	missense_variant	rs757597004	0.0118	.
FB21AG0197-A3ABAJDXNF1-KB3L	10	Mutant	NRG1	NRG1:NM_013962.2:exon1	c.502_503delinsGT(p.W168V)	8:31498002	8:31498003	TG	GT	het	missense_variant	.	0.0117	.
FB21AG0197-A3ABAJDXNF1-KB3L	10	Mutant	AKT2	AKT2:NM_001626.6:exon7	c.605G>A(p.R202Q)	19:40745986	19:40745986	C	T	het	missense_variant	.	0.0116	.
FB21AG0197-A3ABAJDXNF1-KB3L	10	Mutant	B2M	B2M:NM_004048.3:exon1	c.45_48del(p.S16Afs*27)	15:45003786	15:45003789	TCTT	-	het	frameshift_variant	.	0.0112	.
FB21AG0197-A3ABAJDXNF1-KB3L	10	Mutant	LRP1B	LRP1B:NM_018557.3:exon34	c.5626G>T(p.G1876C)	2:141528450	2:141528450	C	A	het	missense_variant&splice_region_variant	.	0.0108	.
FB21AG0197-A3ABAJDXNF1-KB3L	10	Mutant	PREX2	PREX2:NM_024870.4:exon37	c.4489G>A(p.A1497T)	8:69104645	8:69104645	G	A	het	missense_variant	rs147475469	0.0106	.
FB21AG0197-A3ABAJDXNF1-KB3L	10	Mutant	SMO	SMO:NM_005631.5:exon12	c.2057C>T(p.A686V)	7:128851985	7:128851985	C	T	het	missense_variant	rs587778688	0.0104	.
FB21AG0197-A3ABAJDXNF1-KB3L	10	Mutant	TTF1	TTF1:NM_007344.4:exon2	c.1090G>T(p.G364C)	9:135277119	9:135277119	C	A	het	missense_variant	.	0.0101	.
FB21AG0197-A3ABAJDXNF1-KB3L	10	Mutant	SOCS1	SOCS1:NM_003745.1:exon2	c.233_533delinsAATT(p.G78_C178delinsEF)	16:11348803	16:11349103	301	AATT	het	inframe_deletion	.	0.0136	.
FB21AG0197-A3ABAJDXNF1-KB3L	10	CNV	CDK4	.	.	.	.	.	.	.	.	.	.	4.3784
FB21AG0197-A3ABAJDXNF1-KB3L	10	CNV	MCL1	.	.	.	.	.	.	.	.	.	.	6.3528
FB21AG0197-A3ABAJDXNF1-KB3L	10	MS	.	.	MSS	.	.	.	.	.	.	.	0	.
FB21AG0197-A3ABAJDXNF1-KB3L	10	TMB	.	.	.	.	.	.	.	.	.	.	.	0
FB21AG0198-A3ABAJDXNF1-KB3L	10	SNP	DPYD	DPYD:NM_000110.4:exon2	c.85C>T(p.R29C)	1:98348885	1:98348885	G	A	het	missense_variant	rs1801265	0.469	.
FB21AG0198-A3ABAJDXNF1-KB3L	10	SNP	DPYD	DPYD:NM_000110.4:exon13	c.1627A>G(p.I543V)	1:97981395	1:97981395	T	C	het	missense_variant	rs1801159	0.444	.
FB21AG0198-A3ABAJDXNF1-KB3L	10	SNP	ERCC1	ERCC1:NM_001983.4:exon4	c.354T>C(p.N118=)	19:45923653	19:45923653	A	G	hom	synonymous_variant	rs11615	0.999	.
FB21AG0198-A3ABAJDXNF1-KB3L	10	SNP	MTHFR	MTHFR:NM_005957.5:exon5	c.665C>T(p.A222V)	1:11856378	1:11856378	G	A	hom	missense_variant	rs1801133	1	.
FB21AG0198-A3ABAJDXNF1-KB3L	10	SNP	NQO1	NQO1:NM_000903.3:exon6	c.559C>T(p.P187S)	16:69745145	16:69745145	G	A	hom	missense_variant	rs1800566	1	.
FB21AG0198-A3ABAJDXNF1-KB3L	10	SNP	TPMT	TPMT:NM_000367.4:exon9	c.719A>G(p.Y240C)	6:18130918	6:18130918	T	C	het	missense_variant	rs1142345	0.4885	.
FB21AG0198-A3ABAJDXNF1-KB3L	10	SNP	UGT1A1	UGT1A1:NM_000463.3:exon1	c.211G>A(p.G71R)	2:234669144	2:234669144	G	A	het	missense_variant	rs4148323	0.4921	.
FB21AG0198-A3ABAJDXNF1-KB3L	10	SNP	GSTT1	.	.	.	.	.	.	hom	.	.	.	.
FB21AG0198-A3ABAJDXNF1-KB3L	10	SNP	GSTM1	.	.	.	.	.	.	hom	.	.	.	.
FB21AG0198-A3ABAJDXNF1-KB3L	10	Germline	BRCA1	BRCA1:NM_007294.4:exon11	c.2491T>G(p.Y831D)	17:41245057	17:41245057	A	C	het	missense_variant	rs1060502350	0.5895	.
FB21AG0198-A3ABAJDXNF1-KB3L	10	Germline	POLD1	POLD1:NM_001256849.1:intron9	c.1138-3C>T	19:50906747	19:50906747	C	T	het	splice_region_variant&intron_variant	rs200072694	0.5649	.
FB21AG0198-A3ABAJDXNF1-KB3L	10	Mutant	BRAF	BRAF:NM_004333.6:exon15	c.1799T>A(p.V600E)	7:140453136	7:140453136	A	T	het	missense_variant	rs113488022	0.0262	.
FB21AG0198-A3ABAJDXNF1-KB3L	10	MS	.	.	MSS	.	.	.	.	.	.	.	0	.
FB21AG0198-A3ABAJDXNF1-KB3L	10	TMB	.	.	.	.	.	.	.	.	.	.	.	0
FB21BA0743-A3ABAJDXNF1-KB3L	11	SNP	ERCC1	ERCC1:NM_001983.4:exon4	c.354T>C(p.N118=)	19:45923653	19:45923653	A	G	hom	synonymous_variant	rs11615	0.998	.
FB21BA0743-A3ABAJDXNF1-KB3L	11	SNP	XRCC1	XRCC1:NM_006297.2:exon10	c.1196A>G(p.Q399R)	19:44055726	19:44055726	T	C	hom	missense_variant	rs25487	0.9943	.
FB21BA0743-A3ABAJDXNF1-KB3L	11	SNP	GSTT1	.	.	.	.	.	.	hom	.	.	.	.
FB21BA0743-A3ABAJDXNF1-KB3L	11	Germline	MSH6	MSH6:NM_000179.2:exon1	c.211A>C(p.N71H)	2:48010583	2:48010583	A	C	het	missense_variant	.	0.578	.
FB21BA0743-A3ABAJDXNF1-KB3L	11	Germline	MYD88	MYD88:NM_002468.4:exon1	c.65G>C(p.G22A)	3:38180217	3:38180217	G	C	het	missense_variant	rs905392063	0.572	.
FB21BA0743-A3ABAJDXNF1-KB3L	11	Germline	TSC1	TSC1:NM_000368.5:exon5	c.250G>A(p.A84T)	9:135801087	9:135801087	C	T	het	missense_variant	rs118203357	0.562	.
FB21BA0743-A3ABAJDXNF1-KB3L	11	Germline	POLE	POLE:NM_006231.4:exon18	c.1994G>A(p.R665Q)	12:133245253	12:133245253	C	T	het	missense_variant	rs772211212	0.3488	.
FB21BA0743-A3ABAJDXNF1-KB3L	11	Mutant	ATRX	ATRX:NM_000489.5:exon32	c.6936T>G(p.N2312K)	X:76777780	X:76777780	A	C	het	missense_variant	.	0.7426	.
FB21BA0743-A3ABAJDXNF1-KB3L	11	Mutant	SGK1	SGK1:NM_001143676.1:exon4	c.431G>A(p.C144Y)	6:134495655	6:134495655	C	T	het	missense_variant	.	0.4653	.
FB21BA0743-A3ABAJDXNF1-KB3L	11	Mutant	EPHA3	EPHA3:NM_005233.6:exon3	c.608C>T(p.P203L)	3:89259464	3:89259464	C	T	het	missense_variant	.	0.4652	.
FB21BA0743-A3ABAJDXNF1-KB3L	11	Mutant	SOCS1	SOCS1:NM_003745.1:exon2	c.127C>T(p.P43S)	16:11349209	16:11349209	G	A	het	missense_variant	.	0.344	.
FB21BA0743-A3ABAJDXNF1-KB3L	11	Mutant	FOXO1	FOXO1:NM_002015.4:exon1	c.71C>T(p.T24I)	13:41240279	13:41240279	G	A	het	missense_variant	.	0.3193	.
FB21BA0743-A3ABAJDXNF1-KB3L	11	Mutant	SOCS1	SOCS1:NM_003745.1:exon2	c.299C>T(p.T100I)	16:11349037	16:11349037	G	A	het	missense_variant	.	0.3152	.
FB21BA0743-A3ABAJDXNF1-KB3L	11	Mutant	FOXO1	FOXO1:NM_002015.4:exon1	c.614G>A(p.S205N)	13:41239736	13:41239736	C	T	het	missense_variant	.	0.3038	.
FB21BA0743-A3ABAJDXNF1-KB3L	11	Mutant	NTRK3	NTRK3:NM_001012338.2:exon4	c.320A>T(p.K107M)	15:88727459	15:88727459	T	A	het	missense_variant	.	0.2968	.
FB21BA0743-A3ABAJDXNF1-KB3L	11	Mutant	SOCS1	SOCS1:NM_003745.1:exon2	c.7G>A(p.A3T)	16:11349329	16:11349329	C	T	het	missense_variant	.	0.2852	.
FB21BA0743-A3ABAJDXNF1-KB3L	11	Mutant	SMAD3	SMAD3:NM_005902.4:exon6	c.779T>C(p.F260S)	15:67473699	15:67473699	T	C	het	missense_variant	.	0.2705	.
FB21BA0743-A3ABAJDXNF1-KB3L	11	Mutant	SOCS1	SOCS1:NM_003745.1:exon2	c.353_393delinsGT(p.K118_Q131delinsS)	16:11348943	16:11348983	CTGAAAGTGCACGCGGATGCTCGTGGGTCCCGAGGCCATCT	AC	het	inframe_deletion	.	0.2698	.
FB21BA0743-A3ABAJDXNF1-KB3L	11	Mutant	MEF2B	MEF2B:NM_001145785.2:exon3	c.170A>G(p.Y57C)	19:19260123	19:19260123	T	C	het	missense_variant	.	0.2657	.
FB21BA0743-A3ABAJDXNF1-KB3L	11	Mutant	VHL	VHL:NM_000551.3:exon1	c.332G>C(p.S111T)	3:10183863	3:10183863	G	C	het	missense_variant	.	0.2482	.
FB21BA0743-A3ABAJDXNF1-KB3L	11	Mutant	SOCS1	SOCS1:NM_003745.1:exon2	c.4_6delinsCTG(p.V2L)	16:11349330	16:11349332	TAC	CAG	het	missense_variant	.	0.2471	.
FB21BA0743-A3ABAJDXNF1-KB3L	11	Mutant	BTG2	BTG2:NM_006763.3:exon1	c.133G>A(p.A45T)	1:203274867	1:203274867	G	A	het	missense_variant	rs1421706286	0.2436	.
FB21BA0743-A3ABAJDXNF1-KB3L	11	Mutant	LRP1B	LRP1B:NM_018557.3:exon45	c.7512_7513+2del	2:141298540	2:141298543	ACTC	-	het	splice_donor_variant&coding_sequence_variant	.	0.23	.
FB21BA0743-A3ABAJDXNF1-KB3L	11	Mutant	BTG2	BTG2:NM_006763.3:exon1	c.97C>T(p.Q33*)	1:203274831	1:203274831	C	T	het	stop_gained	rs530501274	0.2087	.
FB21BA0743-A3ABAJDXNF1-KB3L	11	MS	.	.	MSS	.	.	.	.	.	.	.	0	.
FB21BA0743-A3ABAJDXNF1-KB3L	11	TMB	.	.	.	.	.	.	.	.	.	.	.	23.7
FB21BA0745-A3ABAJDXNF1-KB3L	11	SNP	ERCC1	ERCC1:NM_001983.4:exon4	c.354T>C(p.N118=)	19:45923653	19:45923653	A	G	hom	synonymous_variant	rs11615	0.9984	.
FB21BA0745-A3ABAJDXNF1-KB3L	11	SNP	XRCC1	XRCC1:NM_006297.2:exon10	c.1196A>G(p.Q399R)	19:44055726	19:44055726	T	C	hom	missense_variant	rs25487	0.9729	.
FB21BA0745-A3ABAJDXNF1-KB3L	11	SNP	GSTT1	.	.	.	.	.	.	hom	.	.	.	.
FB21BA0745-A3ABAJDXNF1-KB3L	11	Mutant	JAK3	JAK3:NM_000215.3:exon2	c.119G>A(p.R40H)	19:17955108	19:17955108	C	T	het	missense_variant	rs56384680	0.483	.
FB21BA0745-A3ABAJDXNF1-KB3L	11	Mutant	APC	APC:NM_000038.6:exon16	c.4135G>T(p.E1379*)	5:112175426	5:112175426	G	T	het	stop_gained	rs121913326	0.4709	.
FB21BA0745-A3ABAJDXNF1-KB3L	11	Mutant	TP53	TP53:NM_000546.5:exon8	c.811G>T(p.E271*)	17:7577127	17:7577127	C	A	het	stop_gained	.	0.2819	.
FB21BA0745-A3ABAJDXNF1-KB3L	11	Mutant	MYCN	MYCN:NM_005378.6:exon3	c.1252G>A(p.A418T)	2:16086076	2:16086076	G	A	het	missense_variant	rs760647298	0.2519	.
FB21BA0745-A3ABAJDXNF1-KB3L	11	Mutant	CTCF	CTCF:NM_006565.4:exon3	c.322A>G(p.I108V)	16:67645057	16:67645057	A	G	het	missense_variant	.	0.1323	.
FB21BA0745-A3ABAJDXNF1-KB3L	11	Mutant	PTPN13	PTPN13:NM_006264.3:exon45	c.7100A>T(p.D2367V)	4:87730995	4:87730995	A	T	het	missense_variant	.	0.1084	.
FB21BA0745-A3ABAJDXNF1-KB3L	11	Mutant	KDM5A	KDM5A:NM_001042603.3:exon23	c.3499C>T(p.R1167C)	12:417051	12:417051	G	A	het	missense_variant	rs1450961281	0.0426	.
FB21BA0745-A3ABAJDXNF1-KB3L	11	Mutant	WT1	WT1:NM_000378.6:exon5	c.1006A>G(p.I336V)	11:32421550	11:32421550	T	C	het	missense_variant	.	0.0409	.
FB21BA0745-A3ABAJDXNF1-KB3L	11	Mutant	FAT1	FAT1:NM_005245.4:exon10	c.5270A>G(p.D1757G)	4:187542470	4:187542470	T	C	het	missense_variant	.	0.0408	.
FB21BA0745-A3ABAJDXNF1-KB3L	11	Mutant	TSHR	TSHR:NM_000369.3:exon7	c.611C>T(p.A204V)	14:81563048	14:81563048	C	T	het	missense_variant	rs760702366	0.0335	.
FB21BA0745-A3ABAJDXNF1-KB3L	11	Mutant	SETD2	SETD2:NM_014159.6:exon3	c.3955G>A(p.V1319M)	3:47162171	3:47162171	C	T	het	missense_variant	rs200956000	0.0312	.
FB21BA0745-A3ABAJDXNF1-KB3L	11	Mutant	PAK3	PAK3:NM_002578.5:exon16	c.1388T>G(p.L463R)	X:110439849	X:110439849	T	G	het	missense_variant	.	0.0305	.
FB21BA0745-A3ABAJDXNF1-KB3L	11	Mutant	GATA3	GATA3:NM_001002295.2:exon6	c.1054A>G(p.N352D)	10:8115705	10:8115705	A	G	het	missense_variant	rs750944094	0.03	.
FB21BA0745-A3ABAJDXNF1-KB3L	11	Mutant	IDH1	IDH1:NM_005896.3:exon6	c.623A>G(p.Y208C)	2:209108226	2:209108226	T	C	het	missense_variant	rs186787509	0.0236	.
FB21BA0745-A3ABAJDXNF1-KB3L	11	Mutant	BRCA2	BRCA2:NM_000059.3:exon11	c.2239G>A(p.E747K)	13:32910731	13:32910731	G	A	het	missense_variant	rs878853561	0.0231	.
FB21BA0745-A3ABAJDXNF1-KB3L	11	Mutant	BARD1	BARD1:NM_000465.4:exon4	c.773T>C(p.I258T)	2:215645825	2:215645825	A	G	het	missense_variant	rs146223579	0.0171	.
FB21BA0745-A3ABAJDXNF1-KB3L	11	Mutant	BRAF	BRAF:NM_004333.6:exon8	c.1061G>A(p.R354Q)	7:140494187	7:140494187	C	T	het	missense_variant	rs1158980679	0.0125	.
FB21BA0745-A3ABAJDXNF1-KB3L	11	Mutant	TP53	TP53:NM_000546.5:exon9	c.945_946del(p.Q317Afs*19)	17:7576900	17:7576901	GA	-	het	frameshift_variant	.	0.0102	.
FB21BA0745-A3ABAJDXNF1-KB3L	11	SV	FGFR1	FGFR1:NM_001174067.1|TACC1:NM_001352795.2	FGFR1:exon12~IGR (upstream TACC1)	8:38275244	8:38566171	.	.	.	.	.	0.0127	.
FB21BA0745-A3ABAJDXNF1-KB3L	11	MS	.	.	MSS	.	.	.	.	.	.	.	0.0192	.
FB21BA0745-A3ABAJDXNF1-KB3L	11	TMB	.	.	.	.	.	.	.	.	.	.	.	11.3
